# Supplementary material for: Single-cell profiling reveals pathogenic role and differentiation trajectory of granzyme K+CD8+ T cells in primary Sjögren’s syndrome
Source: JCI Insight. 2023 Apr 24;8(8):e167490. doi: 10.1172/jci.insight.167490 (PMC10243796; doi:10.1172/jci.insight.167490)
Supplement: Supplemental table 5 [file jciinsight-8-167490-s103.xls]

## Sheet: Supplementary Data 5 top50Diffe
cluster	gene	p_val	avg_log2FC	pct.1	pct.2	p_val_adj
ANO6_Acinar_cell	C6orf58	0	5.64056	0.966	0.041	0
ANO6_Acinar_cell	CRISP3	0	4.71776	0.989	0.049	0
ANO6_Acinar_cell	TCN1	0	3.89485	0.978	0.034	0
ANO6_Acinar_cell	PIGR	0	3.83045	0.944	0.043	0
ANO6_Acinar_cell	ODAM	0	3.64712	0.966	0.015	0
ANO6_Acinar_cell	AZGP1	0	3.63478	0.978	0.051	0
ANO6_Acinar_cell	LRRC26	0	3.07866	0.955	0.03	0
ANO6_Acinar_cell	S100A1	0	2.82228	0.944	0.023	0
ANO6_Acinar_cell	FAM3D	0	2.38207	0.899	0.027	0
ANO6_Acinar_cell	CALML5	0	1.74208	0.573	0.011	0
ANO6_Acinar_cell	SPARCL1	0	1.69284	0.685	0.013	0
ANO6_Acinar_cell	CLDN10	0	1.45482	0.652	0.019	0
ANO6_Acinar_cell	LPO	0	0.793466	0.404	0.007	0
ANO6_Acinar_cell	DNASE2B	0	0.509601	0.326	0.004	0
ANO6_Acinar_cell	STATH	1.42e-303	1.88142	0.36	0.007	5.21e-299
ANO6_Acinar_cell	PRSS8	3.31e-287	1.19423	0.629	0.024	1.21e-282
ANO6_Acinar_cell	AC020656.1	4.24e-287	3.90073	0.944	0.06	1.55e-282
ANO6_Acinar_cell	CA2	7.45e-285	1.37319	0.663	0.027	2.73e-280
ANO6_Acinar_cell	TACSTD2	1.47e-272	1.27169	0.708	0.031	5.38e-268
ANO6_Acinar_cell	CD24	4.99e-267	3.09934	0.978	0.067	1.83e-262
ANO6_Acinar_cell	PPP1R1B	2.44e-266	1.37356	0.573	0.022	8.92e-262
ANO6_Acinar_cell	NUPR1	2.86e-264	1.63512	0.64	0.027	1.05e-259
ANO6_Acinar_cell	CXCL5	9.32e-249	0.780071	0.258	0.004	3.41e-244
ANO6_Acinar_cell	LTF	4.55e-244	1.6876	0.438	0.013	1.67e-239
ANO6_Acinar_cell	CLDN3	1.2e-240	1.12243	0.562	0.023	4.38e-236
ANO6_Acinar_cell	FXYD3	2.17e-239	1.36567	0.663	0.031	7.93e-235
ANO6_Acinar_cell	MDK	3.74e-230	1.31198	0.629	0.03	1.37e-225
ANO6_Acinar_cell	PDZK1IP1	5.83e-221	0.94827	0.517	0.021	2.13e-216
ANO6_Acinar_cell	PLTP	5.47e-219	0.977454	0.472	0.018	2e-214
ANO6_Acinar_cell	FOLR1	8.52e-205	1.08138	0.494	0.02	3.12e-200
ANO6_Acinar_cell	NDRG2	6.02e-197	1.81348	0.775	0.054	2.2e-192
ANO6_Acinar_cell	EPCAM	4.71e-196	1.14399	0.573	0.029	1.72e-191
ANO6_Acinar_cell	SLPI	9.47e-193	5.45905	1	0.108	3.47e-188
ANO6_Acinar_cell	FDCSP	2.65e-183	4.25293	0.64	0.041	9.7e-179
ANO6_Acinar_cell	KIAA1324	1.3e-181	1.41402	0.64	0.038	4.77e-177
ANO6_Acinar_cell	CRYAB	7.28e-178	0.875761	0.382	0.014	2.66e-173
ANO6_Acinar_cell	SMIM22	1.61e-177	0.93704	0.517	0.025	5.9e-173
ANO6_Acinar_cell	WFDC2	6.24e-166	1.25261	0.573	0.033	2.28e-161
ANO6_Acinar_cell	AQP5	8.34e-164	1.17522	0.461	0.022	3.05e-159
ANO6_Acinar_cell	TPD52L1	2.94e-161	1.05176	0.506	0.027	1.08e-156
ANO6_Acinar_cell	PIP	1.75e-160	6.10319	1	0.135	6.42e-156
ANO6_Acinar_cell	PRR4	1.42e-148	4.28932	0.955	0.122	5.21e-144
ANO6_Acinar_cell	SMR3B	1.21e-146	7.91112	0.955	0.132	4.43e-142
ANO6_Acinar_cell	MANSC1	7.95e-146	0.782547	0.449	0.024	2.91e-141
ANO6_Acinar_cell	CD9	2.05e-136	1.16082	0.753	0.068	7.49e-132
ANO6_Acinar_cell	SLC31A2	2.33e-134	1.41611	0.697	0.063	8.51e-130
ANO6_Acinar_cell	CCL28	9.57e-134	1.53257	0.798	0.08	3.5e-129
ANO6_Acinar_cell	RNASE1	1.52e-131	0.959512	0.326	0.014	5.55e-127
ANO6_Acinar_cell	KRT7	2.3e-131	0.940423	0.517	0.034	8.42e-127
ANO6_Acinar_cell	KRT18	5.96e-127	1.13526	0.584	0.044	2.18e-122
AQP5_Acinar_cell	MUC5B	0	8.20493	0.963	0.046	0
AQP5_Acinar_cell	TFF3	0	7.41	0.975	0.037	0
AQP5_Acinar_cell	BPIFB2	0	7.34614	0.998	0.031	0
AQP5_Acinar_cell	AGR2	0	6.99966	0.99	0.032	0
AQP5_Acinar_cell	PRR4	0	6.46546	0.99	0.114	0
AQP5_Acinar_cell	AZGP1	0	5.7524	0.995	0.043	0
AQP5_Acinar_cell	FCGBP	0	5.56368	0.933	0.02	0
AQP5_Acinar_cell	C6orf58	0	4.96758	0.719	0.035	0
AQP5_Acinar_cell	PIGR	0	4.43168	0.975	0.035	0
AQP5_Acinar_cell	AQP5	0	4.03741	0.97	0.012	0
AQP5_Acinar_cell	TCN1	0	3.83645	0.97	0.026	0
AQP5_Acinar_cell	SCGB3A1	0	3.77688	0.642	0.013	0
AQP5_Acinar_cell	CRISP3	0	3.72881	0.98	0.041	0
AQP5_Acinar_cell	BPIFB1	0	3.69756	0.803	0.003	0
AQP5_Acinar_cell	KRT18	0	3.53847	0.963	0.035	0
AQP5_Acinar_cell	KLK11	0	3.47919	0.95	0.008	0
AQP5_Acinar_cell	GOLM1	0	3.45337	0.968	0.043	0
AQP5_Acinar_cell	FAM3D	0	3.37032	0.97	0.018	0
AQP5_Acinar_cell	MUC19	0	3.33938	0.6	0.001	0
AQP5_Acinar_cell	CEACAM6	0	3.26148	0.945	0.004	0
AQP5_Acinar_cell	FXYD3	0	3.24237	0.945	0.022	0
AQP5_Acinar_cell	CD24	0	3.16026	0.973	0.059	0
AQP5_Acinar_cell	TSPAN1	0	3.06061	0.925	0.005	0
AQP5_Acinar_cell	TSPAN8	0	3.04649	0.943	0.002	0
AQP5_Acinar_cell	SPDEF	0	3.04492	0.948	0.009	0
AQP5_Acinar_cell	LRRC26	0	2.96961	0.95	0.022	0
AQP5_Acinar_cell	KLK12	0	2.96368	0.791	0.002	0
AQP5_Acinar_cell	TIMP1	0	2.94207	0.96	0.327	0
AQP5_Acinar_cell	APP	0	2.93054	0.96	0.116	0
AQP5_Acinar_cell	KRT8	0	2.89951	0.94	0.024	0
AQP5_Acinar_cell	CPE	0	2.8919	0.93	0.003	0
AQP5_Acinar_cell	SPINT2	0	2.78633	0.953	0.139	0
AQP5_Acinar_cell	LINC00632	0	2.78446	0.908	0.015	0
AQP5_Acinar_cell	CXCL17	0	2.75586	0.9	0.011	0
AQP5_Acinar_cell	CDC42EP5	0	2.68047	0.915	0.013	0
AQP5_Acinar_cell	TSPAN13	0	2.65008	0.95	0.053	0
AQP5_Acinar_cell	NUCB2	0	2.61249	0.945	0.27	0
AQP5_Acinar_cell	PERP	0	2.58603	0.938	0.096	0
AQP5_Acinar_cell	KRT7	0	2.57222	0.93	0.024	0
AQP5_Acinar_cell	KRT19	0	2.5695	0.93	0.026	0
AQP5_Acinar_cell	NKX3-1	0	2.54018	0.858	0.007	0
AQP5_Acinar_cell	SLPI	0	2.51995	0.983	0.1	0
AQP5_Acinar_cell	MUC5B-AS1	0	2.45783	0.761	0	0
AQP5_Acinar_cell	FAM3B	0	2.45016	0.9	0.007	0
AQP5_Acinar_cell	SMIM22	0	2.44253	0.918	0.016	0
AQP5_Acinar_cell	S100A1	0	2.43022	0.803	0.017	0
AQP5_Acinar_cell	HDLBP	0	2.36461	0.935	0.199	0
AQP5_Acinar_cell	RNASE4	0	2.33014	0.898	0.025	0
AQP5_Acinar_cell	CST3	0	2.31867	0.973	0.161	0
AQP5_Acinar_cell	ALDH1A1	0	2.31847	0.886	0.018	0
AQP5_Acinar_cell	NANS	0	2.3153	0.908	0.112	0
AQP5_Acinar_cell	SLC9A3R2	0	2.31203	0.918	0.025	0
AQP5_Acinar_cell	RASD1	0	2.30263	0.751	0.015	0
AQP5_Acinar_cell	KIAA1324	0	2.29563	0.91	0.03	0
AQP5_Acinar_cell	CDK2AP1	0	2.28513	0.933	0.102	0
AQP5_Acinar_cell	RRBP1	0	2.27089	0.935	0.174	0
AQP5_Acinar_cell	CREB3L1	0	2.26894	0.908	0.009	0
AQP5_Acinar_cell	EHF	0	2.23451	0.918	0.021	0
AQP5_Acinar_cell	ASPH	0	2.22395	0.933	0.069	0
AQP5_Acinar_cell	NPDC1	0	2.20109	0.92	0.09	0
AQP5_Acinar_cell	MSLN	0	2.20102	0.289	0.002	0
AQP5_Acinar_cell	WFDC2	0	2.19577	0.751	0.026	0
AQP5_Acinar_cell	CD59	0	2.19456	0.933	0.118	0
AQP5_Acinar_cell	CD9	0	2.17745	0.928	0.06	0
AQP5_Acinar_cell	ANG	0	2.1523	0.915	0.026	0
AQP5_Acinar_cell	CD151	0	2.14907	0.923	0.144	0
AQP5_Acinar_cell	GSN	0	2.14117	0.898	0.092	0
AQP5_Acinar_cell	STARD10	0	2.10528	0.92	0.048	0
AQP5_Acinar_cell	TSPAN3	0	2.08992	0.933	0.142	0
AQP5_Acinar_cell	SELENOM	0	2.06411	0.92	0.196	0
AQP5_Acinar_cell	TCEA3	0	2.06104	0.92	0.042	0
AQP5_Acinar_cell	GALE	0	2.04285	0.913	0.032	0
AQP5_Acinar_cell	SLC12A2	0	2.02191	0.886	0.058	0
AQP5_Acinar_cell	TPD52L1	0	1.99944	0.925	0.018	0
AQP5_Acinar_cell	TM9SF3	0	1.98742	0.96	0.257	0
AQP5_Acinar_cell	PART1	0	1.98102	0.905	0.011	0
AQP5_Acinar_cell	MLPH	0	1.97545	0.908	0.015	0
AQP5_Acinar_cell	AGR3	0	1.96692	0.838	0.002	0
AQP5_Acinar_cell	PRSS23	0	1.96404	0.918	0.181	0
AQP5_Acinar_cell	GALNT12	0	1.9474	0.876	0.028	0
AQP5_Acinar_cell	EPCAM	0	1.94361	0.896	0.02	0
AQP5_Acinar_cell	AQP3	0	1.94149	0.928	0.203	0
AQP5_Acinar_cell	SERINC2	0	1.91813	0.918	0.025	0
AQP5_Acinar_cell	NR4A1	0	1.91687	0.764	0.095	0
AQP5_Acinar_cell	PRDX4	0	1.89886	0.908	0.139	0
AQP5_Acinar_cell	TMED3	0	1.89586	0.905	0.156	0
AQP5_Acinar_cell	PTMS	0	1.8521	0.92	0.149	0
AQP5_Acinar_cell	ATF3	0	1.83731	0.495	0.039	0
AQP5_Acinar_cell	CYB561	0	1.81863	0.893	0.082	0
AQP5_Acinar_cell	LGALS3	0	1.78297	0.93	0.212	0
AQP5_Acinar_cell	SLC26A2	0	1.78029	0.873	0.046	0
AQP5_Acinar_cell	TACSTD2	0	1.768	0.851	0.023	0
AQP5_Acinar_cell	SOD3	0	1.76346	0.764	0.002	0
AQP5_Acinar_cell	SOX9	0	1.7614	0.868	0.018	0
AQP5_Acinar_cell	BACE2	0	1.74502	0.873	0.029	0
AQP5_Acinar_cell	GALNT7	0	1.74015	0.898	0.064	0
AQP5_Acinar_cell	CLDN7	0	1.73353	0.863	0.022	0
AQP5_Acinar_cell	ATP1B1	0	1.72659	0.886	0.037	0
AQP5_Acinar_cell	GFPT1	0	1.71397	0.888	0.123	0
AQP5_Acinar_cell	QSOX1	0	1.71193	0.866	0.094	0
AQP5_Acinar_cell	CHST9	0	1.69502	0.853	0.01	0
AQP5_Acinar_cell	GALNT6	0	1.68752	0.851	0.057	0
AQP5_Acinar_cell	FAM114A1	0	1.6837	0.871	0.024	0
AQP5_Acinar_cell	LGALS3BP	0	1.67529	0.876	0.075	0
AQP5_Acinar_cell	S100A14	0	1.67271	0.823	0.015	0
AQP5_Acinar_cell	S100A13	0	1.67222	0.881	0.02	0
AQP5_Acinar_cell	PITX1	0	1.66479	0.868	0.017	0
AQP5_Acinar_cell	CGREF1	0	1.65605	0.794	0.005	0
AQP5_Acinar_cell	TF	0	1.65258	0.751	0.005	0
AQP5_Acinar_cell	ANXA3	0	1.65245	0.856	0.02	0
AQP5_Acinar_cell	CRACR2B	0	1.64026	0.883	0.026	0
AQP5_Acinar_cell	DNAJC10	0	1.63924	0.91	0.127	0
AQP5_Acinar_cell	PLA2G2A	0	1.59869	0.381	0.001	0
AQP5_Acinar_cell	NDRG2	0	1.59527	0.886	0.046	0
AQP5_Acinar_cell	GALNT3	0	1.59514	0.881	0.07	0
AQP5_Acinar_cell	PYCR1	0	1.58869	0.833	0.021	0
AQP5_Acinar_cell	KCNN4	0	1.58688	0.881	0.048	0
AQP5_Acinar_cell	SCGB2A1	0	1.58114	0.741	0.003	0
AQP5_Acinar_cell	GMDS	0	1.5768	0.9	0.114	0
AQP5_Acinar_cell	ELF3	0	1.57449	0.741	0.017	0
AQP5_Acinar_cell	HMGCS2	0	1.57437	0.771	0.001	0
AQP5_Acinar_cell	FUT2	0	1.55944	0.848	0.011	0
AQP5_Acinar_cell	MUC16	0	1.55656	0.694	0.007	0
AQP5_Acinar_cell	ANKRD37	0	1.55401	0.716	0.06	0
AQP5_Acinar_cell	SELENBP1	0	1.55247	0.853	0.016	0
AQP5_Acinar_cell	NUPR1	0	1.54887	0.843	0.019	0
AQP5_Acinar_cell	CCL28	0	1.53437	0.881	0.072	0
AQP5_Acinar_cell	CLDN10	0	1.52972	0.662	0.013	0
AQP5_Acinar_cell	SNHG18	0	1.52099	0.841	0.011	0
AQP5_Acinar_cell	PHGDH	0	1.51903	0.848	0.025	0
AQP5_Acinar_cell	FOLR1	0	1.49601	0.555	0.015	0
AQP5_Acinar_cell	ACSL3	0	1.49282	0.893	0.141	0
AQP5_Acinar_cell	SMIM14	0	1.4875	0.9	0.121	0
AQP5_Acinar_cell	NFIB	0	1.48337	0.841	0.018	0
AQP5_Acinar_cell	CKAP4	0	1.48187	0.851	0.112	0
AQP5_Acinar_cell	GLYATL2	0	1.47728	0.761	0.003	0
AQP5_Acinar_cell	NUDT8	0	1.47007	0.731	0.032	0
AQP5_Acinar_cell	KDELR3	0	1.46148	0.784	0.016	0
AQP5_Acinar_cell	KLF4	0	1.43535	0.794	0.053	0
AQP5_Acinar_cell	CREB3L4	0	1.4318	0.878	0.023	0
AQP5_Acinar_cell	F3	0	1.42718	0.789	0.008	0
AQP5_Acinar_cell	EGR1	0	1.41821	0.736	0.105	0
AQP5_Acinar_cell	PPP1R1B	0	1.41642	0.816	0.014	0
AQP5_Acinar_cell	ARFGEF3	0	1.40206	0.828	0.007	0
AQP5_Acinar_cell	MAGED1	0	1.40059	0.843	0.085	0
AQP5_Acinar_cell	CRYM	0	1.40053	0.791	0.001	0
AQP5_Acinar_cell	GALNT5	0	1.39832	0.816	0.007	0
AQP5_Acinar_cell	PRSS8	0	1.39675	0.826	0.016	0
AQP5_Acinar_cell	CHPF	0	1.39359	0.828	0.062	0
AQP5_Acinar_cell	ALCAM	0	1.38487	0.831	0.04	0
AQP5_Acinar_cell	SLC44A4	0	1.37624	0.833	0.003	0
AQP5_Acinar_cell	ARL1	0	1.3661	0.878	0.132	0
AQP5_Acinar_cell	SPATS2L	0	1.35973	0.858	0.075	0
AQP5_Acinar_cell	PIP	0	1.35282	0.803	0.129	0
AQP5_Acinar_cell	F5	0	1.34922	0.799	0.035	0
AQP5_Acinar_cell	CP	0	1.33227	0.642	0.005	0
AQP5_Acinar_cell	PLPP2	0	1.32936	0.823	0.026	0
AQP5_Acinar_cell	PAPSS2	0	1.32146	0.709	0.008	0
AQP5_Acinar_cell	FMOD	0	1.31573	0.774	0.001	0
AQP5_Acinar_cell	ST6GALNAC1	0	1.30457	0.791	0.007	0
AQP5_Acinar_cell	TUBB2A	0	1.30308	0.806	0.05	0
AQP5_Acinar_cell	COX7A1	0	1.30033	0.654	0.01	0
AQP5_Acinar_cell	CLDN4	0	1.28734	0.592	0.019	0
AQP5_Acinar_cell	HSPA1B	0	1.28102	0.856	0.1	0
AQP5_Acinar_cell	TMEM141	0	1.27644	0.863	0.152	0
AQP5_Acinar_cell	SLC39A8	0	1.27456	0.858	0.111	0
AQP5_Acinar_cell	GCNT3	0	1.27199	0.764	0.01	0
AQP5_Acinar_cell	MTA1	0	1.26302	0.856	0.134	0
AQP5_Acinar_cell	TSPAN6	0	1.26167	0.796	0.016	0
AQP5_Acinar_cell	TM4SF1	0	1.25953	0.711	0.014	0
AQP5_Acinar_cell	S100A16	0	1.25682	0.789	0.015	0
AQP5_Acinar_cell	C19orf33	0	1.25507	0.644	0.011	0
AQP5_Acinar_cell	PDLIM4	0	1.25286	0.806	0.01	0
AQP5_Acinar_cell	PLPP5	0	1.25161	0.868	0.13	0
AQP5_Acinar_cell	MT1E	0	1.25129	0.719	0.073	0
AQP5_Acinar_cell	CA2	0	1.24786	0.706	0.021	0
AQP5_Acinar_cell	CRIP2	0	1.24058	0.841	0.096	0
AQP5_Acinar_cell	FKBP2	0	1.23588	0.863	0.126	0
AQP5_Acinar_cell	CHAD	0	1.2333	0.624	0.003	0
AQP5_Acinar_cell	CBR3	0	1.23198	0.647	0.028	0
AQP5_Acinar_cell	CCN1	0	1.22612	0.41	0.005	0
AQP5_Acinar_cell	OSBPL1A	0	1.22512	0.794	0.024	0
AQP5_Acinar_cell	AGFG2	0	1.20704	0.808	0.084	0
AQP5_Acinar_cell	DSP	0	1.20154	0.781	0.018	0
AQP5_Acinar_cell	IFI27	0	1.19662	0.48	0.034	0
AQP5_Acinar_cell	CHPT1	0	1.19538	0.846	0.145	0
AQP5_Acinar_cell	MANSC1	0	1.19161	0.811	0.016	0
AQP5_Acinar_cell	TFF1	0	1.19115	0.555	0	0
AQP5_Acinar_cell	SLC39A7	0	1.18785	0.833	0.121	0
AQP5_Acinar_cell	TOX3	0	1.18388	0.771	0.003	0
AQP5_Acinar_cell	SLC6A14	0	1.1826	0.664	0.008	0
AQP5_Acinar_cell	EPHX1	0	1.17973	0.799	0.023	0
AQP5_Acinar_cell	ADI1	0	1.17437	0.866	0.148	0
AQP5_Acinar_cell	TSTA3	0	1.17413	0.858	0.152	0
AQP5_Acinar_cell	TCIM	0	1.17341	0.475	0.009	0
AQP5_Acinar_cell	SELENOP	0	1.16629	0.786	0.017	0
AQP5_Acinar_cell	ARFIP2	0	1.15328	0.816	0.094	0
AQP5_Acinar_cell	NFIA	0	1.15225	0.803	0.061	0
AQP5_Acinar_cell	ADAM9	0	1.15075	0.774	0.025	0
AQP5_Acinar_cell	LMCD1	0	1.14669	0.769	0.01	0
AQP5_Acinar_cell	RASEF	0	1.14471	0.754	0.006	0
AQP5_Acinar_cell	DSG2	0	1.14109	0.749	0.016	0
AQP5_Acinar_cell	FOXA1	0	1.13988	0.704	0.004	0
AQP5_Acinar_cell	PCCA-DT	0	1.13474	0.726	0.01	0
AQP5_Acinar_cell	PLCB4	0	1.13401	0.749	0.005	0
AQP5_Acinar_cell	TMCO3	0	1.12186	0.794	0.074	0
AQP5_Acinar_cell	CALU	0	1.11058	0.818	0.122	0
AQP5_Acinar_cell	FUT3	0	1.10557	0.744	0.005	0
AQP5_Acinar_cell	FUT6	0	1.10055	0.741	0.004	0
AQP5_Acinar_cell	FGGY	0	1.09898	0.749	0.029	0
AQP5_Acinar_cell	DST	0	1.09382	0.719	0.029	0
AQP5_Acinar_cell	IDH1	0	1.09374	0.746	0.063	0
AQP5_Acinar_cell	HES1	0	1.08806	0.669	0.022	0
AQP5_Acinar_cell	MCFD2	0	1.08304	0.823	0.118	0
AQP5_Acinar_cell	PDZK1IP1	0	1.07465	0.711	0.014	0
AQP5_Acinar_cell	H1F0	0	1.07364	0.674	0.038	0
AQP5_Acinar_cell	SCNN1A	0	1.06833	0.756	0.011	0
AQP5_Acinar_cell	GALNT4	0	1.06506	0.751	0.032	0
AQP5_Acinar_cell	KRTCAP3	0	1.05881	0.761	0.022	0
AQP5_Acinar_cell	AC007009.1	0	1.05489	0.734	0.006	0
AQP5_Acinar_cell	GPT2	0	1.05462	0.701	0.009	0
AQP5_Acinar_cell	CDH1	0	1.05247	0.764	0.012	0
AQP5_Acinar_cell	TOM1L1	0	1.04993	0.744	0.008	0
AQP5_Acinar_cell	CRNDE	0	1.04782	0.719	0.019	0
AQP5_Acinar_cell	SLC31A1	0	1.04628	0.734	0.039	0
AQP5_Acinar_cell	ATP2C2	0	1.0432	0.679	0.001	0
AQP5_Acinar_cell	ASS1	0	1.04052	0.692	0.016	0
AQP5_Acinar_cell	PCBD1	0	1.03931	0.796	0.107	0
AQP5_Acinar_cell	BAIAP2	0	1.03856	0.764	0.029	0
AQP5_Acinar_cell	PROM1	0	1.03421	0.704	0.013	0
AQP5_Acinar_cell	CDC42EP1	0	1.03336	0.744	0.017	0
AQP5_Acinar_cell	UAP1	0	1.02447	0.826	0.133	0
AQP5_Acinar_cell	SH3BP4	0	1.02376	0.736	0.014	0
AQP5_Acinar_cell	RNF144B	0	1.02202	0.756	0.052	0
AQP5_Acinar_cell	RAB13	0	1.02194	0.769	0.031	0
AQP5_Acinar_cell	ERN2	0	1.01915	0.704	0.001	0
AQP5_Acinar_cell	ICA1	0	1.01871	0.746	0.019	0
AQP5_Acinar_cell	KLF5	0	1.0138	0.716	0.025	0
AQP5_Acinar_cell	SLITRK6	0	1.01141	0.58	0.012	0
AQP5_Acinar_cell	METRN	0	1.0105	0.811	0.12	0
AQP5_Acinar_cell	FARP1	0	1.01038	0.684	0.019	0
AQP5_Acinar_cell	LSR	0	1.00741	0.823	0.1	0
AQP5_Acinar_cell	BCAS1	0	1.00236	0.704	0.003	0
AQP5_Acinar_cell	CEACAM1	0	0.9991	0.701	0.011	0
AQP5_Acinar_cell	ALDH3A2	0	0.988326	0.744	0.065	0
AQP5_Acinar_cell	CTSL	0	0.985991	0.731	0.033	0
AQP5_Acinar_cell	LDOC1	0	0.984712	0.694	0.043	0
AQP5_Acinar_cell	ANK3	0	0.983671	0.759	0.072	0
AQP5_Acinar_cell	RBM47	0	0.981266	0.769	0.056	0
AQP5_Acinar_cell	MGST2	0	0.977096	0.776	0.047	0
AQP5_Acinar_cell	SCARB2	0	0.976596	0.803	0.107	0
AQP5_Acinar_cell	PITPNA	0	0.975631	0.816	0.102	0
AQP5_Acinar_cell	SORBS2	0	0.970962	0.684	0.014	0
AQP5_Acinar_cell	SMIM1	0	0.965482	0.716	0.02	0
AQP5_Acinar_cell	PARM1	0	0.963536	0.709	0.017	0
AQP5_Acinar_cell	TMEM125	0	0.961937	0.701	0.008	0
AQP5_Acinar_cell	ENTPD8	0	0.95894	0.647	0.001	0
AQP5_Acinar_cell	TACC2	0	0.957141	0.714	0.008	0
AQP5_Acinar_cell	GGCT	0	0.952501	0.794	0.099	0
AQP5_Acinar_cell	PPIC	0	0.951231	0.687	0.013	0
AQP5_Acinar_cell	CTNNA1	0	0.950821	0.818	0.107	0
AQP5_Acinar_cell	TMC5	0	0.948577	0.687	0.002	0
AQP5_Acinar_cell	VSIG2	0	0.94628	0.465	0.003	0
AQP5_Acinar_cell	MAL2	0	0.944682	0.721	0.008	0
AQP5_Acinar_cell	SLC1A5	0	0.937404	0.806	0.126	0
AQP5_Acinar_cell	MAP7	0	0.936258	0.687	0.016	0
AQP5_Acinar_cell	CITED4	0	0.933287	0.736	0.08	0
AQP5_Acinar_cell	B3GNT3	0	0.93273	0.694	0.005	0
AQP5_Acinar_cell	CMTM8	0	0.932595	0.754	0.05	0
AQP5_Acinar_cell	SH3YL1	0	0.932311	0.826	0.125	0
AQP5_Acinar_cell	DDR1	0	0.926805	0.736	0.02	0
AQP5_Acinar_cell	CDR1	0	0.924779	0.572	0.005	0
AQP5_Acinar_cell	RAB25	0	0.924318	0.704	0.015	0
AQP5_Acinar_cell	MTUS1	0	0.923262	0.724	0.022	0
AQP5_Acinar_cell	C11orf24	0	0.922943	0.749	0.086	0
AQP5_Acinar_cell	DEGS2	0	0.921981	0.697	0.007	0
AQP5_Acinar_cell	MGLL	0	0.911546	0.716	0.025	0
AQP5_Acinar_cell	SPINT1-AS1	0	0.906716	0.729	0.02	0
AQP5_Acinar_cell	CRACR2A	0	0.902103	0.744	0.088	0
AQP5_Acinar_cell	GOLGA2	0	0.900298	0.789	0.118	0
AQP5_Acinar_cell	BSCL2	0	0.895973	0.776	0.104	0
AQP5_Acinar_cell	CTNND1	0	0.892466	0.704	0.032	0
AQP5_Acinar_cell	EIF4EBP1	0	0.892073	0.771	0.116	0
AQP5_Acinar_cell	LIMCH1	0	0.891646	0.692	0.011	0
AQP5_Acinar_cell	CSTA	0	0.889925	0.789	0.079	0
AQP5_Acinar_cell	PCOTH	0	0.886002	0.629	0.001	0
AQP5_Acinar_cell	LRIG3	0	0.885348	0.624	0.008	0
AQP5_Acinar_cell	SLC5A1	0	0.882792	0.644	0.007	0
AQP5_Acinar_cell	CANT1	0	0.877986	0.754	0.101	0
AQP5_Acinar_cell	TMPRSS11E	0	0.877432	0.682	0.006	0
AQP5_Acinar_cell	SEC24D	0	0.876593	0.736	0.093	0
AQP5_Acinar_cell	MTURN	0	0.876215	0.741	0.04	0
AQP5_Acinar_cell	MDK	0	0.873118	0.627	0.025	0
AQP5_Acinar_cell	PGM3	0	0.870173	0.682	0.049	0
AQP5_Acinar_cell	ISOC2	0	0.870116	0.729	0.077	0
AQP5_Acinar_cell	PODXL2	0	0.86645	0.694	0.019	0
AQP5_Acinar_cell	GATM	0	0.856927	0.587	0.015	0
AQP5_Acinar_cell	NET1	0	0.856215	0.672	0.043	0
AQP5_Acinar_cell	TNFRSF19	0	0.855953	0.642	0.008	0
AQP5_Acinar_cell	ADAM15	0	0.851062	0.749	0.082	0
AQP5_Acinar_cell	NFIC	0	0.848446	0.799	0.117	0
AQP5_Acinar_cell	NFIX	0	0.846692	0.664	0.021	0
AQP5_Acinar_cell	DEFB1	0	0.846336	0.719	0.013	0
AQP5_Acinar_cell	PPP1R16A	0	0.845645	0.682	0.029	0
AQP5_Acinar_cell	NOSTRIN	0	0.840346	0.652	0.004	0
AQP5_Acinar_cell	TMC4	0	0.840191	0.667	0.02	0
AQP5_Acinar_cell	MFSD4A	0	0.839305	0.684	0.006	0
AQP5_Acinar_cell	GPRC5A	0	0.838519	0.468	0.006	0
AQP5_Acinar_cell	MYO5C	0	0.830126	0.627	0.008	0
AQP5_Acinar_cell	EMP2	0	0.826272	0.619	0.005	0
AQP5_Acinar_cell	TSC22D1	0	0.82418	0.627	0.037	0
AQP5_Acinar_cell	SPATS2	0	0.819263	0.699	0.058	0
AQP5_Acinar_cell	CYP27A1	0	0.816592	0.659	0.019	0
AQP5_Acinar_cell	ITPRID2	0	0.814441	0.791	0.097	0
AQP5_Acinar_cell	ENTPD3	0	0.813381	0.659	0.005	0
AQP5_Acinar_cell	SLIT3	0	0.804541	0.614	0.005	0
AQP5_Acinar_cell	TJP1	0	0.802418	0.682	0.012	0
AQP5_Acinar_cell	TSPAN12	0	0.800526	0.649	0.007	0
AQP5_Acinar_cell	SOSTDC1	0	0.800482	0.542	0.006	0
AQP5_Acinar_cell	SPINT1	0	0.799524	0.654	0.032	0
AQP5_Acinar_cell	CCND1	0	0.797635	0.57	0.011	0
AQP5_Acinar_cell	PTPRN2	0	0.796997	0.677	0.033	0
AQP5_Acinar_cell	MACROD1	0	0.79412	0.677	0.032	0
AQP5_Acinar_cell	MISP3	0	0.793932	0.654	0.025	0
AQP5_Acinar_cell	NECTIN2	0	0.793087	0.647	0.015	0
AQP5_Acinar_cell	YIPF2	0	0.790293	0.741	0.089	0
AQP5_Acinar_cell	SMCO4	0	0.785503	0.719	0.064	0
AQP5_Acinar_cell	PTPRF	0	0.782148	0.627	0.013	0
AQP5_Acinar_cell	NAGLU	0	0.779889	0.721	0.076	0
AQP5_Acinar_cell	SFN	0	0.77942	0.565	0.01	0
AQP5_Acinar_cell	FAM177B	0	0.77726	0.649	0.011	0
AQP5_Acinar_cell	SMARCA1	0	0.777222	0.612	0.006	0
AQP5_Acinar_cell	FUCA1	0	0.775954	0.711	0.059	0
AQP5_Acinar_cell	GMPPB	0	0.775557	0.721	0.076	0
AQP5_Acinar_cell	TRPM4	0	0.775525	0.59	0.007	0
AQP5_Acinar_cell	PMEPA1	0	0.773175	0.711	0.064	0
AQP5_Acinar_cell	SCIN	0	0.773147	0.59	0.004	0
AQP5_Acinar_cell	STEAP1	0	0.771689	0.629	0.004	0
AQP5_Acinar_cell	SOX2	0	0.769628	0.595	0.01	0
AQP5_Acinar_cell	CYB5A	0	0.767192	0.756	0.106	0
AQP5_Acinar_cell	SLC2A10	0	0.766399	0.629	0.003	0
AQP5_Acinar_cell	KCTD14	0	0.765493	0.567	0.007	0
AQP5_Acinar_cell	NCKAP1	0	0.763179	0.644	0.028	0
AQP5_Acinar_cell	ENAH	0	0.76015	0.644	0.013	0
AQP5_Acinar_cell	MPZL1	0	0.758909	0.679	0.046	0
AQP5_Acinar_cell	RHOBTB3	0	0.758286	0.634	0.045	0
AQP5_Acinar_cell	TMEM214	0	0.758014	0.734	0.093	0
AQP5_Acinar_cell	HID1	0	0.757533	0.639	0.017	0
AQP5_Acinar_cell	JUP	0	0.756303	0.654	0.038	0
AQP5_Acinar_cell	BAG3	0	0.754228	0.704	0.09	0
AQP5_Acinar_cell	SLC35A3	0	0.752415	0.716	0.077	0
AQP5_Acinar_cell	MYO1D	0	0.750324	0.634	0.034	0
AQP5_Acinar_cell	SH3RF1	0	0.749402	0.577	0.013	0
AQP5_Acinar_cell	SPR	0	0.748207	0.572	0.01	0
AQP5_Acinar_cell	RNF152	0	0.736528	0.612	0.011	0
AQP5_Acinar_cell	C5orf66-AS1	0	0.736015	0.612	0.009	0
AQP5_Acinar_cell	SRARP	0	0.733275	0.485	0.001	0
AQP5_Acinar_cell	SLC35A1	0	0.731614	0.729	0.081	0
AQP5_Acinar_cell	FOLH1	0	0.730483	0.575	0.007	0
AQP5_Acinar_cell	SPTSSA	0	0.726352	0.731	0.098	0
AQP5_Acinar_cell	CAPN9	0	0.723658	0.607	0	0
AQP5_Acinar_cell	TCEAL3	0	0.72354	0.672	0.072	0
AQP5_Acinar_cell	ITGB5	0	0.720257	0.6	0.006	0
AQP5_Acinar_cell	ABHD17C	0	0.719325	0.637	0.023	0
AQP5_Acinar_cell	KIAA1522	0	0.718886	0.617	0.016	0
AQP5_Acinar_cell	AP1M2	0	0.717453	0.587	0.011	0
AQP5_Acinar_cell	CBR3-AS1	0	0.717107	0.527	0.013	0
AQP5_Acinar_cell	ABO	0	0.716621	0.505	0.003	0
AQP5_Acinar_cell	FAM174B	0	0.71574	0.622	0.013	0
AQP5_Acinar_cell	KCNE3	0	0.71529	0.614	0.04	0
AQP5_Acinar_cell	CGNL1	0	0.714024	0.602	0.01	0
AQP5_Acinar_cell	ALDH18A1	0	0.712322	0.684	0.066	0
AQP5_Acinar_cell	LURAP1L	0	0.710115	0.555	0.005	0
AQP5_Acinar_cell	AFDN	0	0.709321	0.644	0.044	0
AQP5_Acinar_cell	FRMD4B	0	0.708952	0.644	0.054	0
AQP5_Acinar_cell	HOOK1	0	0.706899	0.639	0.037	0
AQP5_Acinar_cell	SHROOM3	0	0.706507	0.565	0.009	0
AQP5_Acinar_cell	ALDH2	0	0.705719	0.704	0.072	0
AQP5_Acinar_cell	CMBL	0	0.704532	0.602	0.003	0
AQP5_Acinar_cell	LMAN1L	0	0.702932	0.46	0.001	0
AQP5_Acinar_cell	CADM1	0	0.702716	0.657	0.027	0
AQP5_Acinar_cell	MYO1C	0	0.70041	0.644	0.033	0
AQP5_Acinar_cell	RCN1	0	0.699534	0.667	0.063	0
AQP5_Acinar_cell	COBL	0	0.698059	0.585	0.008	0
AQP5_Acinar_cell	HYI	0	0.689654	0.634	0.051	0
AQP5_Acinar_cell	EFNA1	0	0.689459	0.41	0.014	0
AQP5_Acinar_cell	GXYLT2	0	0.687122	0.604	0.004	0
AQP5_Acinar_cell	PCYOX1	0	0.68661	0.694	0.083	0
AQP5_Acinar_cell	BCAM	0	0.685318	0.565	0.007	0
AQP5_Acinar_cell	SDR16C5	0	0.683782	0.585	0.001	0
AQP5_Acinar_cell	AC110619.1	0	0.678387	0.537	0.001	0
AQP5_Acinar_cell	ZFYVE21	0	0.678246	0.642	0.056	0
AQP5_Acinar_cell	SVIL	0	0.67747	0.647	0.07	0
AQP5_Acinar_cell	RAB27B	0	0.676298	0.634	0.048	0
AQP5_Acinar_cell	TMEM98	0	0.673182	0.58	0.009	0
AQP5_Acinar_cell	STEAP2	0	0.671968	0.555	0.004	0
AQP5_Acinar_cell	FLNB	0	0.670568	0.667	0.063	0
AQP5_Acinar_cell	ESRP1	0	0.66817	0.557	0.007	0
AQP5_Acinar_cell	BEX3	0	0.668011	0.679	0.077	0
AQP5_Acinar_cell	MIPEP	0	0.667747	0.537	0.029	0
AQP5_Acinar_cell	LTBR	0	0.664226	0.667	0.049	0
AQP5_Acinar_cell	CHRM1	0	0.662843	0.575	0.002	0
AQP5_Acinar_cell	LMO7	0	0.659354	0.634	0.04	0
AQP5_Acinar_cell	COPRS	0	0.659345	0.634	0.052	0
AQP5_Acinar_cell	MPZL2	0	0.658733	0.609	0.012	0
AQP5_Acinar_cell	ME1	0	0.656425	0.495	0.006	0
AQP5_Acinar_cell	CLDN3	0	0.656148	0.56	0.018	0
AQP5_Acinar_cell	AC127526.5	0	0.655436	0.617	0.007	0
AQP5_Acinar_cell	IRX2	0	0.654297	0.562	0.012	0
AQP5_Acinar_cell	CRYAB	0	0.653396	0.351	0.011	0
AQP5_Acinar_cell	MIR200CHG	0	0.653075	0.515	0.006	0
AQP5_Acinar_cell	CTTN	0	0.647934	0.557	0.011	0
AQP5_Acinar_cell	RYR2	0	0.647752	0.463	0.001	0
AQP5_Acinar_cell	KAZALD1	0	0.646971	0.577	0.002	0
AQP5_Acinar_cell	AC025154.2	0	0.646801	0.542	0.003	0
AQP5_Acinar_cell	EIF4EBP3	0	0.64376	0.622	0.066	0
AQP5_Acinar_cell	FNBP1L	0	0.643626	0.547	0.017	0
AQP5_Acinar_cell	PHYHD1	0	0.642657	0.612	0.014	0
AQP5_Acinar_cell	DSC2	0	0.640596	0.54	0.023	0
AQP5_Acinar_cell	CHRM3	0	0.640208	0.527	0.005	0
AQP5_Acinar_cell	ARHGEF28	0	0.639886	0.502	0.01	0
AQP5_Acinar_cell	IRX3	0	0.639824	0.55	0.011	0
AQP5_Acinar_cell	ITGB4	0	0.639521	0.557	0.016	0
AQP5_Acinar_cell	PKIB	0	0.639119	0.577	0.004	0
AQP5_Acinar_cell	GNPNAT1	0	0.636237	0.637	0.052	0
AQP5_Acinar_cell	TMEM178A	0	0.635304	0.475	0.001	0
AQP5_Acinar_cell	AK1	0	0.635099	0.587	0.017	0
AQP5_Acinar_cell	CLDN22	0	0.633858	0.507	0	0
AQP5_Acinar_cell	RNF128	0	0.633281	0.59	0.006	0
AQP5_Acinar_cell	ALDH6A1	0	0.631213	0.644	0.062	0
AQP5_Acinar_cell	EPHB3	0	0.630323	0.512	0.007	0
AQP5_Acinar_cell	EGLN3	0	0.628242	0.52	0.006	0
AQP5_Acinar_cell	CADPS2	0	0.626066	0.525	0.01	0
AQP5_Acinar_cell	TNFSF13	0	0.625741	0.657	0.069	0
AQP5_Acinar_cell	SMIM41	0	0.625184	0.48	0	0
AQP5_Acinar_cell	MSMB	0	0.624272	0.453	0.002	0
AQP5_Acinar_cell	ALDH1L2	0	0.622762	0.49	0.007	0
AQP5_Acinar_cell	MAP3K13	0	0.621723	0.664	0.075	0
AQP5_Acinar_cell	PTGR1	0	0.616967	0.55	0.008	0
AQP5_Acinar_cell	LRP11	0	0.616497	0.483	0.011	0
AQP5_Acinar_cell	PDIA5	0	0.616317	0.582	0.021	0
AQP5_Acinar_cell	ERBB3	0	0.615536	0.545	0.01	0
AQP5_Acinar_cell	PDLIM3	0	0.614615	0.46	0.006	0
AQP5_Acinar_cell	C5orf38	0	0.614241	0.562	0.008	0
AQP5_Acinar_cell	SLC25A4	0	0.614117	0.667	0.076	0
AQP5_Acinar_cell	WIPI1	0	0.612379	0.657	0.065	0
AQP5_Acinar_cell	MB	0	0.611544	0.55	0.003	0
AQP5_Acinar_cell	ENOSF1	0	0.611265	0.689	0.079	0
AQP5_Acinar_cell	GNAI1	0	0.610029	0.48	0.006	0
AQP5_Acinar_cell	ZNF704	0	0.60955	0.515	0.005	0
AQP5_Acinar_cell	MYCN	0	0.60435	0.47	0.002	0
AQP5_Acinar_cell	MCEE	0	0.60284	0.674	0.069	0
AQP5_Acinar_cell	ST14	0	0.602701	0.587	0.026	0
AQP5_Acinar_cell	TMEM54	0	0.601595	0.517	0.012	0
AQP5_Acinar_cell	ARHGEF38	0	0.601231	0.425	0.005	0
AQP5_Acinar_cell	PEMT	0	0.598915	0.637	0.069	0
AQP5_Acinar_cell	KIAA1217	0	0.596467	0.495	0.012	0
AQP5_Acinar_cell	RORC	0	0.596094	0.552	0.02	0
AQP5_Acinar_cell	TCEAL9	0	0.592121	0.537	0.01	0
AQP5_Acinar_cell	CFB	0	0.590268	0.415	0.002	0
AQP5_Acinar_cell	SEZ6L2	0	0.59016	0.498	0.009	0
AQP5_Acinar_cell	KCNK6	0	0.588461	0.56	0.053	0
AQP5_Acinar_cell	TMEM45A	0	0.586728	0.54	0.013	0
AQP5_Acinar_cell	TMEM30B	0	0.584606	0.575	0.018	0
AQP5_Acinar_cell	LARP1B	0	0.583761	0.58	0.054	0
AQP5_Acinar_cell	C9orf152	0	0.582776	0.555	0.006	0
AQP5_Acinar_cell	GMPR	0	0.582575	0.547	0.014	0
AQP5_Acinar_cell	KCNK1	0	0.581899	0.52	0.004	0
AQP5_Acinar_cell	SDC4	0	0.580574	0.522	0.021	0
AQP5_Acinar_cell	LRP5	0	0.579164	0.515	0.011	0
AQP5_Acinar_cell	NOL3	0	0.576802	0.55	0.016	0
AQP5_Acinar_cell	ATP8B1	0	0.574602	0.5	0.014	0
AQP5_Acinar_cell	SH2D4A	0	0.573233	0.537	0.01	0
AQP5_Acinar_cell	COPZ2	0	0.570608	0.552	0.025	0
AQP5_Acinar_cell	STAP2	0	0.569807	0.53	0.013	0
AQP5_Acinar_cell	SNCA	0	0.568977	0.46	0.014	0
AQP5_Acinar_cell	SHTN1	0	0.566871	0.57	0.051	0
AQP5_Acinar_cell	GRIA2	0	0.565432	0.448	0.001	0
AQP5_Acinar_cell	NR2F6	0	0.56488	0.57	0.023	0
AQP5_Acinar_cell	AHI1	0	0.564033	0.577	0.063	0
AQP5_Acinar_cell	SORT1	0	0.562923	0.545	0.033	0
AQP5_Acinar_cell	PLD1	0	0.562469	0.517	0.02	0
AQP5_Acinar_cell	SPINK5	0	0.561998	0.308	0	0
AQP5_Acinar_cell	STEAP4	0	0.561026	0.433	0.013	0
AQP5_Acinar_cell	C6orf132	0	0.559964	0.45	0.006	0
AQP5_Acinar_cell	DDAH1	0	0.559362	0.488	0.003	0
AQP5_Acinar_cell	ACOT13	0	0.558878	0.592	0.065	0
AQP5_Acinar_cell	SPAG16	0	0.55807	0.58	0.041	0
AQP5_Acinar_cell	AAMDC	0	0.557711	0.59	0.041	0
AQP5_Acinar_cell	MYH14	0	0.557544	0.485	0.009	0
AQP5_Acinar_cell	PRR15L	0	0.557363	0.498	0.008	0
AQP5_Acinar_cell	PTPRK	0	0.557184	0.522	0.025	0
AQP5_Acinar_cell	FAT1	0	0.555135	0.488	0.004	0
AQP5_Acinar_cell	PAX9	0	0.554493	0.507	0.004	0
AQP5_Acinar_cell	TEX9	0	0.552894	0.485	0.015	0
AQP5_Acinar_cell	RNF39	0	0.549519	0.396	0.002	0
AQP5_Acinar_cell	ALDH1L1	0	0.549482	0.53	0.009	0
AQP5_Acinar_cell	COBLL1	0	0.549274	0.58	0.056	0
AQP5_Acinar_cell	CTSF	0	0.548667	0.627	0.066	0
AQP5_Acinar_cell	NIPAL2	0	0.547307	0.527	0.035	0
AQP5_Acinar_cell	WDR34	0	0.547079	0.555	0.032	0
AQP5_Acinar_cell	HNMT	0	0.546471	0.57	0.04	0
AQP5_Acinar_cell	DEPTOR	0	0.546309	0.517	0.015	0
AQP5_Acinar_cell	NXPE2	0	0.544462	0.463	0	0
AQP5_Acinar_cell	FAAH	0	0.543134	0.555	0.009	0
AQP5_Acinar_cell	ALDH7A1	0	0.536664	0.473	0.01	0
AQP5_Acinar_cell	KRT23	0	0.536096	0.41	0.015	0
AQP5_Acinar_cell	DGUOK-AS1	0	0.534992	0.507	0.004	0
AQP5_Acinar_cell	PBX1	0	0.534701	0.458	0.011	0
AQP5_Acinar_cell	BCKDHB	0	0.533583	0.592	0.064	0
AQP5_Acinar_cell	ID4	0	0.532901	0.361	0.01	0
AQP5_Acinar_cell	ENPP3	0	0.532442	0.45	0.002	0
AQP5_Acinar_cell	ETV1	0	0.531909	0.386	0.006	0
AQP5_Acinar_cell	TMEM211	0	0.531799	0.46	0.003	0
AQP5_Acinar_cell	PACSIN3	0	0.530617	0.532	0.007	0
AQP5_Acinar_cell	AP000547.3	0	0.529597	0.393	0.013	0
AQP5_Acinar_cell	PLEKHB1	0	0.527897	0.59	0.058	0
AQP5_Acinar_cell	BICDL2	0	0.527834	0.475	0.007	0
AQP5_Acinar_cell	RAP1GAP	0	0.527727	0.458	0.005	0
AQP5_Acinar_cell	TTLL7	0	0.52757	0.418	0.012	0
AQP5_Acinar_cell	GSTZ1	0	0.521691	0.532	0.028	0
AQP5_Acinar_cell	RBPMS	0	0.521006	0.46	0.013	0
AQP5_Acinar_cell	SEMA3E	0	0.519871	0.47	0	0
AQP5_Acinar_cell	SMIM31	0	0.513454	0.498	0	0
AQP5_Acinar_cell	GCSH	0	0.512685	0.604	0.057	0
AQP5_Acinar_cell	PLXNB2	0	0.50665	0.542	0.042	0
AQP5_Acinar_cell	PAWR	0	0.505611	0.47	0.025	0
AQP5_Acinar_cell	PKP4	0	0.505186	0.515	0.028	0
AQP5_Acinar_cell	FICD	0	0.504779	0.505	0.03	0
AQP5_Acinar_cell	CYB5R2	0	0.503689	0.5	0.01	0
AQP5_Acinar_cell	SLC44A3	0	0.498604	0.463	0.004	0
AQP5_Acinar_cell	SRGAP1	0	0.498564	0.435	0.008	0
AQP5_Acinar_cell	KCTD3	0	0.498404	0.465	0.015	0
AQP5_Acinar_cell	DUSP4	0	0.498387	0.562	0.053	0
AQP5_Acinar_cell	POF1B	0	0.497653	0.396	0.006	0
AQP5_Acinar_cell	GLCE	0	0.497317	0.483	0.028	0
AQP5_Acinar_cell	PPP1R9A	0	0.497295	0.43	0.009	0
AQP5_Acinar_cell	RAB17	0	0.495035	0.49	0.004	0
AQP5_Acinar_cell	KCNMA1	0	0.494814	0.405	0.011	0
AQP5_Acinar_cell	TINAGL1	0	0.494721	0.495	0.006	0
AQP5_Acinar_cell	YIPF6	0	0.493508	0.575	0.064	0
AQP5_Acinar_cell	CYFIP1	0	0.490224	0.542	0.046	0
AQP5_Acinar_cell	FOXQ1	0	0.489409	0.398	0.007	0
AQP5_Acinar_cell	CEACAM5	0	0.487936	0.353	0	0
AQP5_Acinar_cell	ITGA2	0	0.487424	0.413	0.005	0
AQP5_Acinar_cell	CLMN	0	0.485971	0.498	0.024	0
AQP5_Acinar_cell	P4HA2	0	0.485306	0.48	0.007	0
AQP5_Acinar_cell	SHANK2	0	0.48099	0.435	0.006	0
AQP5_Acinar_cell	IRF6	0	0.480342	0.465	0.012	0
AQP5_Acinar_cell	CSRP2	0	0.479183	0.435	0.003	0
AQP5_Acinar_cell	CTNNAL1	0	0.478315	0.438	0.015	0
AQP5_Acinar_cell	GOLPH3L	0	0.477635	0.535	0.052	0
AQP5_Acinar_cell	PFN2	0	0.477462	0.527	0.021	0
AQP5_Acinar_cell	ATP13A2	0	0.477127	0.542	0.056	0
AQP5_Acinar_cell	CXADR	0	0.473324	0.478	0.012	0
AQP5_Acinar_cell	NEK6	0	0.472691	0.572	0.06	0
AQP5_Acinar_cell	GPX8	0	0.472642	0.41	0.001	0
AQP5_Acinar_cell	PALMD	0	0.472227	0.423	0.014	0
AQP5_Acinar_cell	ARHGEF12	0	0.472085	0.577	0.065	0
AQP5_Acinar_cell	MORN2	0	0.471901	0.498	0.025	0
AQP5_Acinar_cell	LINC01133	0	0.471827	0.448	0.003	0
AQP5_Acinar_cell	PPM1H	0	0.470793	0.473	0.005	0
AQP5_Acinar_cell	ARHGAP32	0	0.469008	0.448	0.014	0
AQP5_Acinar_cell	CAVIN3	0	0.468017	0.386	0.007	0
AQP5_Acinar_cell	SLC25A29	0	0.467377	0.507	0.043	0
AQP5_Acinar_cell	PEBP4	0	0.465274	0.413	0.004	0
AQP5_Acinar_cell	FN3K	0	0.465213	0.532	0.027	0
AQP5_Acinar_cell	CTDSPL	0	0.464164	0.443	0.011	0
AQP5_Acinar_cell	FBXL8	0	0.463435	0.52	0.039	0
AQP5_Acinar_cell	TST	0	0.462742	0.512	0.034	0
AQP5_Acinar_cell	TNS4	0	0.462325	0.371	0.01	0
AQP5_Acinar_cell	LGMN	0	0.459694	0.505	0.03	0
AQP5_Acinar_cell	CNN3	0	0.458701	0.495	0.024	0
AQP5_Acinar_cell	PALLD	0	0.458395	0.535	0.045	0
AQP5_Acinar_cell	CCDC149	0	0.458296	0.468	0.012	0
AQP5_Acinar_cell	TBC1D8B	0	0.457922	0.468	0.006	0
AQP5_Acinar_cell	OSBPL10	0	0.457694	0.483	0.03	0
AQP5_Acinar_cell	C1orf116	0	0.457	0.398	0.005	0
AQP5_Acinar_cell	PSD3	0	0.455904	0.396	0.006	0
AQP5_Acinar_cell	PARVA	0	0.453167	0.445	0.009	0
AQP5_Acinar_cell	CACNB4	0	0.452993	0.346	0.002	0
AQP5_Acinar_cell	DNAJC12	0	0.451766	0.43	0.002	0
AQP5_Acinar_cell	BDH1	0	0.449427	0.537	0.056	0
AQP5_Acinar_cell	GNG12	0	0.449263	0.443	0.006	0
AQP5_Acinar_cell	MRAP2	0	0.447147	0.311	0.002	0
AQP5_Acinar_cell	SMIM33	0	0.443509	0.388	0.001	0
AQP5_Acinar_cell	IL20RA	0	0.442467	0.398	0.006	0
AQP5_Acinar_cell	PCCA	0	0.44211	0.485	0.037	0
AQP5_Acinar_cell	CYP2J2	0	0.441604	0.423	0.005	0
AQP5_Acinar_cell	FAHD2A	0	0.44012	0.565	0.063	0
AQP5_Acinar_cell	SMPDL3A	0	0.439543	0.473	0.013	0
AQP5_Acinar_cell	AACS	0	0.438929	0.453	0.03	0
AQP5_Acinar_cell	VEGFA	0	0.438007	0.405	0.031	0
AQP5_Acinar_cell	PNPLA4	0	0.437362	0.45	0.034	0
AQP5_Acinar_cell	TRPV4	0	0.436163	0.418	0.005	0
AQP5_Acinar_cell	RRAGD	0	0.435959	0.495	0.032	0
AQP5_Acinar_cell	DHRS7B	0	0.435773	0.54	0.04	0
AQP5_Acinar_cell	TRIQK	0	0.435449	0.483	0.023	0
AQP5_Acinar_cell	SCD	0	0.434728	0.368	0.015	0
AQP5_Acinar_cell	CRB3	0	0.43413	0.448	0.013	0
AQP5_Acinar_cell	SLC39A11	0	0.429933	0.483	0.041	0
AQP5_Acinar_cell	GAS2L1	0	0.429265	0.45	0.014	0
AQP5_Acinar_cell	NIBAN2	0	0.428936	0.468	0.024	0
AQP5_Acinar_cell	CAPS	0	0.428643	0.341	0.02	0
AQP5_Acinar_cell	NEDD4L	0	0.428101	0.45	0.027	0
AQP5_Acinar_cell	ACP2	0	0.42683	0.54	0.048	0
AQP5_Acinar_cell	DLG3	0	0.42666	0.51	0.045	0
AQP5_Acinar_cell	PTK2	0	0.425891	0.507	0.035	0
AQP5_Acinar_cell	TSPAN15	0	0.425261	0.455	0.011	0
AQP5_Acinar_cell	AC074212.1	0	0.424756	0.408	0.012	0
AQP5_Acinar_cell	YAP1	0	0.424671	0.351	0.005	0
AQP5_Acinar_cell	SH3BGRL2	0	0.420712	0.465	0.016	0
AQP5_Acinar_cell	SLC22A23	0	0.419672	0.405	0.006	0
AQP5_Acinar_cell	WWC1	0	0.419243	0.386	0.007	0
AQP5_Acinar_cell	ZBTB7C	0	0.418891	0.42	0.005	0
AQP5_Acinar_cell	TRIM2	0	0.418092	0.43	0.014	0
AQP5_Acinar_cell	GJB1	0	0.417464	0.41	0.003	0
AQP5_Acinar_cell	P3H3	0	0.415196	0.418	0.009	0
AQP5_Acinar_cell	NPAS2	0	0.41291	0.351	0.006	0
AQP5_Acinar_cell	TMPRSS2	0	0.41285	0.428	0.006	0
AQP5_Acinar_cell	AC012236.1	0	0.411312	0.423	0.016	0
AQP5_Acinar_cell	EPS8L1	0	0.411238	0.443	0.01	0
AQP5_Acinar_cell	AP003498.2	0	0.411136	0.396	0.007	0
AQP5_Acinar_cell	DPY19L3	0	0.410277	0.381	0.024	0
AQP5_Acinar_cell	ANKRD35	0	0.410064	0.41	0.013	0
AQP5_Acinar_cell	CHKA	0	0.407191	0.47	0.044	0
AQP5_Acinar_cell	B9D1	0	0.407099	0.44	0.018	0
AQP5_Acinar_cell	MCF2L	0	0.406513	0.343	0.009	0
AQP5_Acinar_cell	MAP1LC3A	0	0.406312	0.493	0.039	0
AQP5_Acinar_cell	MAGI2-AS3	0	0.405163	0.368	0.004	0
AQP5_Acinar_cell	TINCR	0	0.404847	0.346	0.001	0
AQP5_Acinar_cell	ITGB8	0	0.40407	0.346	0.009	0
AQP5_Acinar_cell	DAB2	0	0.400459	0.45	0.027	0
AQP5_Acinar_cell	TTC39A	0	0.40025	0.373	0.002	0
AQP5_Acinar_cell	ARSD	0	0.399961	0.493	0.049	0
AQP5_Acinar_cell	EFNB2	0	0.398781	0.378	0.007	0
AQP5_Acinar_cell	MYO5B	0	0.397644	0.388	0.007	0
AQP5_Acinar_cell	PLOD2	0	0.397082	0.391	0.003	0
AQP5_Acinar_cell	PEX7	0	0.396669	0.44	0.029	0
AQP5_Acinar_cell	LINC00960	0	0.395732	0.368	0.003	0
AQP5_Acinar_cell	LRMDA	0	0.393818	0.398	0.024	0
AQP5_Acinar_cell	UACA	0	0.392215	0.44	0.026	0
AQP5_Acinar_cell	LIPH	0	0.391742	0.403	0.003	0
AQP5_Acinar_cell	NPIPB15	0	0.391346	0.376	0.016	0
AQP5_Acinar_cell	FKBP9	0	0.390702	0.413	0.008	0
AQP5_Acinar_cell	TNKS1BP1	0	0.390582	0.366	0.014	0
AQP5_Acinar_cell	C4orf19	0	0.389777	0.418	0.008	0
AQP5_Acinar_cell	RAB3D	0	0.388761	0.515	0.049	0
AQP5_Acinar_cell	NKX2-6	0	0.387042	0.323	0	0
AQP5_Acinar_cell	SLC22A17	0	0.38518	0.371	0.021	0
AQP5_Acinar_cell	NBEA	0	0.384988	0.306	0.012	0
AQP5_Acinar_cell	ZNF667-AS1	0	0.383972	0.443	0.017	0
AQP5_Acinar_cell	NAALADL2	0	0.383903	0.353	0.008	0
AQP5_Acinar_cell	SMAD9	0	0.383581	0.4	0.004	0
AQP5_Acinar_cell	SLC6A8	0	0.382351	0.391	0.003	0
AQP5_Acinar_cell	LINC02688	0	0.381711	0.331	0	0
AQP5_Acinar_cell	SDCBP2	0	0.381583	0.393	0.007	0
AQP5_Acinar_cell	BEND7	0	0.381478	0.371	0.007	0
AQP5_Acinar_cell	CLDN12	0	0.38097	0.383	0.007	0
AQP5_Acinar_cell	CHMP4C	0	0.380315	0.425	0.007	0
AQP5_Acinar_cell	GNMT	0	0.380149	0.376	0.005	0
AQP5_Acinar_cell	TNFRSF21	0	0.38014	0.415	0.007	0
AQP5_Acinar_cell	HOMER2	0	0.38005	0.373	0.02	0
AQP5_Acinar_cell	CAPN8	0	0.379105	0.351	0	0
AQP5_Acinar_cell	PKP2	0	0.378698	0.393	0.018	0
AQP5_Acinar_cell	DMRTA1	0	0.37866	0.358	0.003	0
AQP5_Acinar_cell	FBLIM1	0	0.378311	0.383	0.005	0
AQP5_Acinar_cell	UGGT2	0	0.377897	0.386	0.013	0
AQP5_Acinar_cell	ERBB2	0	0.377705	0.42	0.028	0
AQP5_Acinar_cell	ACY1	0	0.377683	0.48	0.035	0
AQP5_Acinar_cell	PXDC1	0	0.376265	0.388	0.013	0
AQP5_Acinar_cell	PRSS22	0	0.374974	0.333	0.009	0
AQP5_Acinar_cell	SERPINA1	0	0.374686	0.697	0.088	0
AQP5_Acinar_cell	PCLO	0	0.373441	0.296	0.006	0
AQP5_Acinar_cell	BIK	0	0.37315	0.381	0.028	0
AQP5_Acinar_cell	SYT13	0	0.372769	0.346	0	0
AQP5_Acinar_cell	B3GNT6	0	0.372274	0.351	0	0
AQP5_Acinar_cell	THSD4	0	0.371229	0.299	0.002	0
AQP5_Acinar_cell	AP006621.1	0	0.367409	0.321	0.001	0
AQP5_Acinar_cell	B3GALT5	0	0.366782	0.331	0.001	0
AQP5_Acinar_cell	SLC7A8	0	0.366748	0.398	0.005	0
AQP5_Acinar_cell	ANO1	0	0.366012	0.413	0.006	0
AQP5_Acinar_cell	SERPINB5	0	0.365377	0.403	0.003	0
AQP5_Acinar_cell	AOPEP	0	0.363343	0.381	0.023	0
AQP5_Acinar_cell	ALG14	0	0.363215	0.463	0.033	0
AQP5_Acinar_cell	SLC34A2	0	0.362576	0.256	0.001	0
AQP5_Acinar_cell	NECTIN4	0	0.362549	0.366	0.006	0
AQP5_Acinar_cell	CA12	0	0.362478	0.338	0.007	0
AQP5_Acinar_cell	GRHL2	0	0.362154	0.316	0.005	0
AQP5_Acinar_cell	TMEM92	0	0.362059	0.316	0	0
AQP5_Acinar_cell	ANKRD9	0	0.361424	0.418	0.031	0
AQP5_Acinar_cell	VWA1	0	0.361394	0.378	0.007	0
AQP5_Acinar_cell	IQSEC2	0	0.360669	0.41	0.017	0
AQP5_Acinar_cell	ARHGAP29	0	0.360449	0.393	0.008	0
AQP5_Acinar_cell	PDE8B	0	0.359601	0.313	0.003	0
AQP5_Acinar_cell	DPYSL3	0	0.354162	0.343	0.003	0
AQP5_Acinar_cell	LINC02413	0	0.353937	0.299	0.003	0
AQP5_Acinar_cell	PCDH1	0	0.352871	0.361	0.013	0
AQP5_Acinar_cell	CKB	0	0.352718	0.331	0.018	0
AQP5_Acinar_cell	CMTM4	0	0.351587	0.363	0.007	0
AQP5_Acinar_cell	TMEM99	0	0.350959	0.485	0.035	0
AQP5_Acinar_cell	WFDC1	0	0.349976	0.323	0	0
AQP5_Acinar_cell	IL17RC	0	0.349124	0.438	0.023	0
AQP5_Acinar_cell	BHLHA15	0	0.348899	0.321	0.015	0
AQP5_Acinar_cell	ALDH1A3	0	0.348554	0.308	0.009	0
AQP5_Acinar_cell	MAGIX	0	0.348203	0.331	0.007	0
AQP5_Acinar_cell	ARHGEF37	0	0.347377	0.341	0.006	0
AQP5_Acinar_cell	NDFIP2	0	0.34663	0.383	0.031	0
AQP5_Acinar_cell	TBC1D16	0	0.344538	0.376	0.016	0
AQP5_Acinar_cell	IRX1	0	0.344101	0.316	0.003	0
AQP5_Acinar_cell	ARHGAP42	0	0.343739	0.281	0.009	0
AQP5_Acinar_cell	GCAT	0	0.343241	0.373	0.006	0
AQP5_Acinar_cell	IRX5	0	0.343002	0.348	0.005	0
AQP5_Acinar_cell	PIK3R3	0	0.342804	0.386	0.023	0
AQP5_Acinar_cell	SASH1	0	0.342725	0.318	0.012	0
AQP5_Acinar_cell	B4GALT2	0	0.342359	0.321	0.012	0
AQP5_Acinar_cell	OPHN1	0	0.342057	0.338	0.005	0
AQP5_Acinar_cell	LINC02122	0	0.34177	0.333	0	0
AQP5_Acinar_cell	FAM110B	0	0.341711	0.326	0.007	0
AQP5_Acinar_cell	USP54	0	0.341017	0.338	0.015	0
AQP5_Acinar_cell	GSTO2	0	0.338263	0.373	0.01	0
AQP5_Acinar_cell	TRIM29	0	0.337825	0.338	0.009	0
AQP5_Acinar_cell	PLA2G4A	0	0.337373	0.333	0.005	0
AQP5_Acinar_cell	SLC11A2	0	0.337036	0.468	0.043	0
AQP5_Acinar_cell	AC004130.2	0	0.336972	0.313	0.008	0
AQP5_Acinar_cell	TMEM184A	0	0.335518	0.351	0.002	0
AQP5_Acinar_cell	ASAP3	0	0.335254	0.351	0.003	0
AQP5_Acinar_cell	CCDC125	0	0.334056	0.371	0.025	0
AQP5_Acinar_cell	B3GNT5	0	0.33314	0.291	0.014	0
AQP5_Acinar_cell	C3orf14	0	0.332969	0.318	0.016	0
AQP5_Acinar_cell	CRIM1	0	0.332884	0.433	0.029	0
AQP5_Acinar_cell	ZDHHC9	0	0.331891	0.383	0.013	0
AQP5_Acinar_cell	CHDH	0	0.331832	0.346	0.004	0
AQP5_Acinar_cell	MIR99AHG	0	0.330681	0.259	0.005	0
AQP5_Acinar_cell	EPAS1	0	0.329541	0.338	0.01	0
AQP5_Acinar_cell	PKP3	0	0.32805	0.311	0.006	0
AQP5_Acinar_cell	ARMCX2	0	0.326203	0.356	0.014	0
AQP5_Acinar_cell	A4GALT	0	0.32601	0.321	0.007	0
AQP5_Acinar_cell	SPATA18	0	0.325725	0.279	0.004	0
AQP5_Acinar_cell	TMEM246	0	0.325548	0.341	0.003	0
AQP5_Acinar_cell	CDS1	0	0.325243	0.313	0.006	0
AQP5_Acinar_cell	ANKRD29	0	0.324307	0.331	0.003	0
AQP5_Acinar_cell	LRRC31	0	0.323341	0.291	0	0
AQP5_Acinar_cell	MYO10	0	0.321661	0.333	0.005	0
AQP5_Acinar_cell	WFS1	0	0.321522	0.361	0.018	0
AQP5_Acinar_cell	PTGFRN	0	0.321279	0.301	0.005	0
AQP5_Acinar_cell	GNA11	0	0.321086	0.346	0.008	0
AQP5_Acinar_cell	TMEM220	0	0.319465	0.368	0.02	0
AQP5_Acinar_cell	PRKAA2	0	0.319159	0.299	0.004	0
AQP5_Acinar_cell	BARX2	0	0.318517	0.301	0.015	0
AQP5_Acinar_cell	DTX4	0	0.315846	0.341	0.008	0
AQP5_Acinar_cell	OLMALINC	0	0.314457	0.341	0.017	0
AQP5_Acinar_cell	SHB	0	0.313484	0.336	0.01	0
AQP5_Acinar_cell	TFAP2A	0	0.310751	0.328	0.008	0
AQP5_Acinar_cell	CCDC160	0	0.310314	0.311	0.005	0
AQP5_Acinar_cell	ASB9	0	0.309765	0.296	0.001	0
AQP5_Acinar_cell	ECT2	0	0.309298	0.301	0.012	0
AQP5_Acinar_cell	CRISP2	0	0.308564	0.256	0.002	0
AQP5_Acinar_cell	C1orf115	0	0.308017	0.336	0.016	0
AQP5_Acinar_cell	PLS1	0	0.307737	0.343	0.007	0
AQP5_Acinar_cell	TMEM8B	0	0.30734	0.356	0.024	0
AQP5_Acinar_cell	GPT	0	0.307068	0.316	0.003	0
AQP5_Acinar_cell	PARD3	0	0.306642	0.318	0.008	0
AQP5_Acinar_cell	DHCR24	0	0.306202	0.391	0.03	0
AQP5_Acinar_cell	DPCD	0	0.305056	0.291	0.009	0
AQP5_Acinar_cell	EGFR	0	0.304867	0.336	0.011	0
AQP5_Acinar_cell	RASAL1	0	0.304089	0.321	0.006	0
AQP5_Acinar_cell	C15orf65	0	0.303209	0.299	0.005	0
AQP5_Acinar_cell	MARVELD3	0	0.302826	0.286	0.003	0
AQP5_Acinar_cell	RSPH3	0	0.302378	0.368	0.023	0
AQP5_Acinar_cell	SLC12A8	0	0.302346	0.296	0.005	0
AQP5_Acinar_cell	TSKU	0	0.302235	0.336	0.005	0
AQP5_Acinar_cell	SNHG19	0	0.302153	0.358	0.02	0
AQP5_Acinar_cell	KCNS3	0	0.302112	0.306	0.004	0
AQP5_Acinar_cell	FAM229B	0	0.301612	0.373	0.013	0
AQP5_Acinar_cell	RPS6KA2	0	0.301543	0.306	0.011	0
AQP5_Acinar_cell	SERPINA11	0	0.300036	0.279	0	0
AQP5_Acinar_cell	TENT5B	0	0.299467	0.254	0.006	0
AQP5_Acinar_cell	LAPTM4B	0	0.298726	0.341	0.023	0
AQP5_Acinar_cell	TET1	0	0.298125	0.331	0.022	0
AQP5_Acinar_cell	CDC42BPA	0	0.298011	0.308	0.004	0
AQP5_Acinar_cell	BCAR1	0	0.297815	0.338	0.004	0
AQP5_Acinar_cell	ARG2	0	0.297741	0.251	0.011	0
AQP5_Acinar_cell	TJP3	0	0.296654	0.376	0.019	0
AQP5_Acinar_cell	TRIP10	0	0.294672	0.301	0.018	0
AQP5_Acinar_cell	CACFD1	0	0.293782	0.338	0.015	0
AQP5_Acinar_cell	IFT22	0	0.293545	0.403	0.021	0
AQP5_Acinar_cell	THNSL2	0	0.293332	0.266	0.009	0
AQP5_Acinar_cell	WNK2	0	0.292511	0.269	0.005	0
AQP5_Acinar_cell	FBXO16	0	0.292351	0.289	0.004	0
AQP5_Acinar_cell	FHL2	0	0.291829	0.326	0.007	0
AQP5_Acinar_cell	AC007405.3	0	0.291405	0.328	0.005	0
AQP5_Acinar_cell	ATP9A	0	0.290964	0.331	0.01	0
AQP5_Acinar_cell	TEAD1	0	0.290771	0.286	0.005	0
AQP5_Acinar_cell	TCEAL2	0	0.290516	0.276	0.011	0
AQP5_Acinar_cell	MYRIP	0	0.290508	0.279	0.002	0
AQP5_Acinar_cell	PROM2	0	0.290222	0.318	0.004	0
AQP5_Acinar_cell	PCAT18	0	0.289902	0.311	0.001	0
AQP5_Acinar_cell	TBC1D30	0	0.2876	0.299	0.008	0
AQP5_Acinar_cell	EPN3	0	0.287294	0.299	0.002	0
AQP5_Acinar_cell	TNFRSF11B	0	0.286948	0.284	0.001	0
AQP5_Acinar_cell	RIN2	0	0.285861	0.326	0.022	0
AQP5_Acinar_cell	LINC01315	0	0.285447	0.261	0.004	0
AQP5_Acinar_cell	TUSC1	0	0.285268	0.316	0.01	0
AQP5_Acinar_cell	PPFIBP1	0	0.285077	0.336	0.016	0
AQP5_Acinar_cell	MIPOL1	0	0.284599	0.294	0.002	0
AQP5_Acinar_cell	LRP6	0	0.283832	0.276	0.009	0
AQP5_Acinar_cell	SMAD1	0	0.283111	0.301	0.015	0
AQP5_Acinar_cell	SYBU	0	0.282888	0.289	0.004	0
AQP5_Acinar_cell	MDFI	0	0.282331	0.321	0.001	0
AQP5_Acinar_cell	AGRN	0	0.281682	0.286	0.008	0
AQP5_Acinar_cell	OVOL2	0	0.28154	0.294	0.003	0
AQP5_Acinar_cell	ADIRF	0	0.281465	0.291	0.012	0
AQP5_Acinar_cell	GLB1L2	0	0.280424	0.299	0.008	0
AQP5_Acinar_cell	WWTR1	0	0.280056	0.264	0.011	0
AQP5_Acinar_cell	PPP1R13L	0	0.279942	0.341	0.019	0
AQP5_Acinar_cell	VASN	0	0.279491	0.313	0.004	0
AQP5_Acinar_cell	SNX7	0	0.278466	0.316	0.007	0
AQP5_Acinar_cell	FRK	0	0.278148	0.286	0.005	0
AQP5_Acinar_cell	RAC3	0	0.277876	0.306	0.009	0
AQP5_Acinar_cell	ARHGEF16	0	0.276496	0.294	0.003	0
AQP5_Acinar_cell	TANC1	0	0.276118	0.279	0.008	0
AQP5_Acinar_cell	NR2F2	0	0.275673	0.266	0.004	0
AQP5_Acinar_cell	MICALL2	0	0.275076	0.259	0.006	0
AQP5_Acinar_cell	PAIP2B	0	0.274453	0.386	0.027	0
AQP5_Acinar_cell	ARMCX1	0	0.274251	0.289	0.007	0
AQP5_Acinar_cell	SYNE4	0	0.269865	0.291	0.005	0
AQP5_Acinar_cell	BSPRY	0	0.269153	0.336	0.017	0
AQP5_Acinar_cell	GAREM1	0	0.268798	0.291	0.006	0
AQP5_Acinar_cell	MORC4	0	0.268526	0.388	0.03	0
AQP5_Acinar_cell	LAMB2	0	0.268079	0.308	0.008	0
AQP5_Acinar_cell	TMEM45B	0	0.26798	0.318	0.012	0
AQP5_Acinar_cell	RBFOX2	0	0.267653	0.313	0.008	0
AQP5_Acinar_cell	SOBP	0	0.265226	0.306	0.008	0
AQP5_Acinar_cell	PAK4	0	0.264944	0.381	0.028	0
AQP5_Acinar_cell	FGF13	0	0.264678	0.264	0.001	0
AQP5_Acinar_cell	WWC2	0	0.264026	0.291	0.016	0
AQP5_Acinar_cell	PLSCR4	0	0.263846	0.269	0.004	0
AQP5_Acinar_cell	CAVIN1	0	0.263591	0.301	0.005	0
AQP5_Acinar_cell	ELF5	0	0.262905	0.279	0.011	0
AQP5_Acinar_cell	AC106795.2	0	0.262151	0.291	0.002	0
AQP5_Acinar_cell	SLC22A3	0	0.260619	0.284	0.001	0
AQP5_Acinar_cell	SLC41A2	0	0.260345	0.266	0.009	0
AQP5_Acinar_cell	SERTAD4-AS1	0	0.260179	0.296	0.005	0
AQP5_Acinar_cell	NQO1	0	0.259499	0.318	0.013	0
AQP5_Acinar_cell	MFSD6L	0	0.25909	0.291	0.004	0
AQP5_Acinar_cell	CUEDC1	0	0.258927	0.303	0.013	0
AQP5_Acinar_cell	ST5	0	0.258515	0.284	0.007	0
AQP5_Acinar_cell	EFS	0	0.256533	0.261	0.004	0
AQP5_Acinar_cell	SRGAP3	0	0.256245	0.279	0.015	0
AQP5_Acinar_cell	OTX1	0	0.254541	0.256	0.007	0
AQP5_Acinar_cell	CAMSAP3	0	0.253806	0.291	0.007	0
AQP5_Acinar_cell	CBY1	0	0.253418	0.361	0.026	0
AQP5_Acinar_cell	SH3RF2	0	0.252539	0.254	0.006	0
AQP5_Acinar_cell	CCDC110	0	0.252397	0.266	0.005	0
AQP5_Acinar_cell	UBXN10-AS1	0	0.252064	0.279	0.009	0
SOX10_Acinar_cell	FDCSP	0	7.6403	0.787	0.034	0
SOX10_Acinar_cell	PIP	0	7.34993	1	0.128	0
SOX10_Acinar_cell	SLPI	0	7.1586	0.995	0.1	0
SOX10_Acinar_cell	SAA1	0	6.12641	0.796	0.016	0
SOX10_Acinar_cell	LCN2	0	5.77128	0.866	0.023	0
SOX10_Acinar_cell	CRISP3	0	5.57547	0.992	0.042	0
SOX10_Acinar_cell	SCGB3A1	0	5.49625	0.523	0.014	0
SOX10_Acinar_cell	WFDC2	0	5.31053	0.946	0.025	0
SOX10_Acinar_cell	PRR4	0	5.19319	0.984	0.115	0
SOX10_Acinar_cell	LYZ	0	5.1332	0.978	0.235	0
SOX10_Acinar_cell	PIGR	0	5.01213	0.995	0.035	0
SOX10_Acinar_cell	SAA2	0	4.45522	0.692	0.006	0
SOX10_Acinar_cell	AZGP1	0	4.42164	0.992	0.044	0
SOX10_Acinar_cell	LTF	0	4.27625	0.875	0.005	0
SOX10_Acinar_cell	C6orf58	0	4.25496	0.73	0.036	0
SOX10_Acinar_cell	TCN1	0	4.06143	0.973	0.027	0
SOX10_Acinar_cell	PI3	0	3.97586	0.586	0.004	0
SOX10_Acinar_cell	STATH	0	3.93159	0.474	0.003	0
SOX10_Acinar_cell	LRRC26	0	3.82659	0.981	0.022	0
SOX10_Acinar_cell	ODAM	0	3.81203	0.916	0.008	0
SOX10_Acinar_cell	CD24	0	3.23975	0.992	0.059	0
SOX10_Acinar_cell	S100A1	0	3.10944	0.946	0.016	0
SOX10_Acinar_cell	KRT19	0	3.0221	0.965	0.027	0
SOX10_Acinar_cell	AC020656.1	0	2.88316	0.787	0.054	0
SOX10_Acinar_cell	KRT7	0	2.84563	0.965	0.025	0
SOX10_Acinar_cell	CCL28	0	2.79682	0.986	0.072	0
SOX10_Acinar_cell	FAM3D	0	2.61697	0.965	0.019	0
SOX10_Acinar_cell	RARRES1	0	2.42664	0.61	0.006	0
SOX10_Acinar_cell	CD59	0	2.4072	0.967	0.118	0
SOX10_Acinar_cell	CALML5	0	2.37283	0.796	0.005	0
SOX10_Acinar_cell	NDRG2	0	2.36472	0.965	0.046	0
SOX10_Acinar_cell	DMBT1	0	2.30148	0.401	0.001	0
SOX10_Acinar_cell	TACSTD2	0	2.29171	0.959	0.023	0
SOX10_Acinar_cell	SPINT2	0	2.20451	0.962	0.14	0
SOX10_Acinar_cell	PHLDA1	0	2.15904	0.959	0.083	0
SOX10_Acinar_cell	LGALS3BP	0	2.15093	0.951	0.075	0
SOX10_Acinar_cell	KRT18	0	2.12977	0.967	0.036	0
SOX10_Acinar_cell	SFRP1	0	2.12517	0.929	0.003	0
SOX10_Acinar_cell	CLDN4	0	2.09312	0.88	0.016	0
SOX10_Acinar_cell	SPARCL1	0	2.06758	0.755	0.007	0
SOX10_Acinar_cell	KRT8	0	2.06212	0.943	0.025	0
SOX10_Acinar_cell	EHF	0	1.99794	0.943	0.021	0
SOX10_Acinar_cell	CLDN10	0	1.95661	0.858	0.011	0
SOX10_Acinar_cell	TENT5A	0	1.93398	0.935	0.089	0
SOX10_Acinar_cell	FOLR1	0	1.86255	0.817	0.013	0
SOX10_Acinar_cell	PERP	0	1.81014	0.935	0.097	0
SOX10_Acinar_cell	KIAA1324	0	1.80949	0.937	0.03	0
SOX10_Acinar_cell	RNASE1	0	1.78251	0.643	0.008	0
SOX10_Acinar_cell	NUPR1	0	1.76026	0.929	0.019	0
SOX10_Acinar_cell	FXYD3	0	1.7488	0.937	0.023	0
SOX10_Acinar_cell	CLDN3	0	1.73593	0.913	0.015	0
SOX10_Acinar_cell	LPO	0	1.66812	0.613	0.002	0
SOX10_Acinar_cell	CD9	0	1.6626	0.932	0.061	0
SOX10_Acinar_cell	TPD52L1	0	1.65584	0.946	0.018	0
SOX10_Acinar_cell	LINC00342	0	1.60104	0.755	0.069	0
SOX10_Acinar_cell	CXCL17	0	1.51359	0.649	0.015	0
SOX10_Acinar_cell	CHPT1	0	1.49857	0.954	0.145	0
SOX10_Acinar_cell	MGP	0	1.47507	0.292	0.003	0
SOX10_Acinar_cell	TCIM	0	1.47301	0.689	0.007	0
SOX10_Acinar_cell	SMIM22	0	1.47074	0.896	0.017	0
SOX10_Acinar_cell	ELF3	0	1.45841	0.668	0.018	0
SOX10_Acinar_cell	SERPINA3	0	1.45318	0.351	0.001	0
SOX10_Acinar_cell	TMED3	0	1.45238	0.932	0.156	0
SOX10_Acinar_cell	PALMD	0	1.43835	0.875	0.01	0
SOX10_Acinar_cell	PDZK1IP1	0	1.43462	0.877	0.013	0
SOX10_Acinar_cell	EPCAM	0	1.43017	0.905	0.021	0
SOX10_Acinar_cell	MGST1	0	1.37971	0.891	0.044	0
SOX10_Acinar_cell	PPP1R1B	0	1.36747	0.902	0.014	0
SOX10_Acinar_cell	PRSS8	0	1.36611	0.91	0.016	0
SOX10_Acinar_cell	ATP1B1	0	1.3654	0.916	0.037	0
SOX10_Acinar_cell	MDK	0	1.36184	0.856	0.023	0
SOX10_Acinar_cell	MGLL	0	1.33827	0.856	0.024	0
SOX10_Acinar_cell	APP	0	1.26319	0.905	0.118	0
SOX10_Acinar_cell	S100A13	0	1.26158	0.872	0.02	0
SOX10_Acinar_cell	SLC12A2	0	1.26156	0.79	0.06	0
SOX10_Acinar_cell	AQP5	0	1.26056	0.665	0.016	0
SOX10_Acinar_cell	SLC31A2	0	1.25725	0.842	0.056	0
SOX10_Acinar_cell	NFIB	0	1.2571	0.872	0.018	0
SOX10_Acinar_cell	LINC00632	0	1.23551	0.722	0.018	0
SOX10_Acinar_cell	H1F0	0	1.21831	0.779	0.037	0
SOX10_Acinar_cell	SOX9	0	1.2041	0.839	0.019	0
SOX10_Acinar_cell	KRT23	0	1.19731	0.774	0.011	0
SOX10_Acinar_cell	CLDN7	0	1.18594	0.85	0.023	0
SOX10_Acinar_cell	PLPP2	0	1.17402	0.883	0.026	0
SOX10_Acinar_cell	CRYAB	0	1.17132	0.711	0.008	0
SOX10_Acinar_cell	S100A14	0	1.16691	0.847	0.016	0
SOX10_Acinar_cell	CRACR2B	0	1.15571	0.902	0.026	0
SOX10_Acinar_cell	BARX2	0	1.15358	0.834	0.009	0
SOX10_Acinar_cell	ELF5	0	1.14977	0.864	0.005	0
SOX10_Acinar_cell	CA2	0	1.14143	0.681	0.022	0
SOX10_Acinar_cell	PHGDH	0	1.12486	0.847	0.026	0
SOX10_Acinar_cell	GCNT3	0	1.12326	0.763	0.011	0
SOX10_Acinar_cell	CDK2AP1	0	1.10778	0.905	0.103	0
SOX10_Acinar_cell	TM4SF1	0	1.06988	0.556	0.016	0
SOX10_Acinar_cell	AGFG2	0	1.02408	0.807	0.085	0
SOX10_Acinar_cell	TFCP2L1	0	1.02177	0.67	0.015	0
SOX10_Acinar_cell	MCFD2	0	1.01934	0.88	0.118	0
SOX10_Acinar_cell	PART1	0	1.00618	0.812	0.013	0
SOX10_Acinar_cell	TSPAN13	0	1.00394	0.888	0.054	0
SOX10_Acinar_cell	GMDS	0	0.998875	0.899	0.115	0
SOX10_Acinar_cell	PLA2R1	0	0.972753	0.752	0.005	0
SOX10_Acinar_cell	SELENBP1	0	0.96512	0.823	0.017	0
SOX10_Acinar_cell	PITX1	0	0.962673	0.809	0.018	0
SOX10_Acinar_cell	SERINC2	0	0.962167	0.847	0.027	0
SOX10_Acinar_cell	SH3BP4	0	0.961381	0.826	0.014	0
SOX10_Acinar_cell	NPDC1	0	0.9533	0.888	0.091	0
SOX10_Acinar_cell	TSC22D1	0	0.950439	0.646	0.037	0
SOX10_Acinar_cell	SH3BGRL2	0	0.950191	0.793	0.013	0
SOX10_Acinar_cell	KLF5	0	0.949215	0.725	0.026	0
SOX10_Acinar_cell	TNFSF13	0	0.940146	0.834	0.068	0
SOX10_Acinar_cell	KRTCAP3	0	0.925848	0.817	0.022	0
SOX10_Acinar_cell	ANXA3	0	0.912662	0.801	0.021	0
SOX10_Acinar_cell	CHI3L2	0	0.892059	0.755	0.042	0
SOX10_Acinar_cell	NFIA	0	0.867552	0.747	0.062	0
SOX10_Acinar_cell	MIA	0	0.867043	0.27	0.005	0
SOX10_Acinar_cell	KCNN4	0	0.860961	0.793	0.05	0
SOX10_Acinar_cell	ALDH1A3	0	0.855084	0.49	0.008	0
SOX10_Acinar_cell	MLPH	0	0.854921	0.826	0.017	0
SOX10_Acinar_cell	SLITRK6	0	0.854309	0.768	0.01	0
SOX10_Acinar_cell	PROM1	0	0.852199	0.768	0.013	0
SOX10_Acinar_cell	FAM114A1	0	0.851516	0.793	0.026	0
SOX10_Acinar_cell	PLTP	0	0.844203	0.665	0.012	0
SOX10_Acinar_cell	BACE2	0	0.831492	0.779	0.031	0
SOX10_Acinar_cell	MANSC1	0	0.827719	0.796	0.017	0
SOX10_Acinar_cell	CD14	0	0.825249	0.798	0.076	0
SOX10_Acinar_cell	AFDN	0	0.824696	0.752	0.044	0
SOX10_Acinar_cell	LIMCH1	0	0.811002	0.689	0.012	0
SOX10_Acinar_cell	TSPAN6	0	0.810195	0.771	0.017	0
SOX10_Acinar_cell	CDC42EP5	0	0.788501	0.807	0.015	0
SOX10_Acinar_cell	PYCR1	0	0.786652	0.747	0.023	0
SOX10_Acinar_cell	KRT6B	0	0.785976	0.259	0.001	0
SOX10_Acinar_cell	RBM47	0	0.7847	0.826	0.056	0
SOX10_Acinar_cell	ASS1	0	0.779634	0.714	0.016	0
SOX10_Acinar_cell	SPINT1-AS1	0	0.778106	0.801	0.019	0
SOX10_Acinar_cell	TPM1	0	0.777371	0.771	0.056	0
SOX10_Acinar_cell	PRKAR2B	0	0.772507	0.793	0.021	0
SOX10_Acinar_cell	S100A16	0	0.766737	0.76	0.016	0
SOX10_Acinar_cell	ANG	0	0.760587	0.749	0.029	0
SOX10_Acinar_cell	MPZL1	0	0.760016	0.774	0.045	0
SOX10_Acinar_cell	CNN3	0	0.744538	0.73	0.022	0
SOX10_Acinar_cell	ADIRF	0	0.742419	0.322	0.012	0
SOX10_Acinar_cell	SELENOP	0	0.733933	0.725	0.019	0
SOX10_Acinar_cell	HES1	0	0.73241	0.583	0.023	0
SOX10_Acinar_cell	MUC15	0	0.730251	0.722	0.005	0
SOX10_Acinar_cell	DSC2	0	0.728879	0.741	0.022	0
SOX10_Acinar_cell	SLC13A2	0	0.725706	0.717	0.003	0
SOX10_Acinar_cell	CSN3	0	0.723073	0.259	0	0
SOX10_Acinar_cell	MEIS2	0	0.722609	0.632	0.008	0
SOX10_Acinar_cell	CREG1	0	0.712487	0.817	0.097	0
SOX10_Acinar_cell	TSHZ2	0	0.712165	0.785	0.06	0
SOX10_Acinar_cell	SLC6A14	0	0.709846	0.586	0.009	0
SOX10_Acinar_cell	PTPRF	0	0.705672	0.684	0.013	0
SOX10_Acinar_cell	SPTSSA	0	0.704396	0.807	0.098	0
SOX10_Acinar_cell	TCEA3	0	0.700749	0.768	0.045	0
SOX10_Acinar_cell	NFIX	0	0.700634	0.703	0.021	0
SOX10_Acinar_cell	PKP2	0	0.696758	0.662	0.016	0
SOX10_Acinar_cell	BSCL2	0	0.693345	0.828	0.104	0
SOX10_Acinar_cell	SOX10	0	0.687621	0.695	0.001	0
SOX10_Acinar_cell	FOXC1	0	0.687282	0.698	0.006	0
SOX10_Acinar_cell	IRX2	0	0.680169	0.665	0.011	0
SOX10_Acinar_cell	PPP1R16A	0	0.670597	0.736	0.029	0
SOX10_Acinar_cell	PPIC	0	0.656005	0.73	0.013	0
SOX10_Acinar_cell	CRNDE	0	0.655282	0.695	0.02	0
SOX10_Acinar_cell	ITPRID2	0	0.652707	0.777	0.098	0
SOX10_Acinar_cell	YIPF2	0	0.652282	0.812	0.089	0
SOX10_Acinar_cell	CXCL5	0	0.651593	0.335	0.002	0
SOX10_Acinar_cell	MAOA	0	0.650931	0.632	0.008	0
SOX10_Acinar_cell	INSR	0	0.646608	0.654	0.029	0
SOX10_Acinar_cell	DSP	0	0.633727	0.646	0.02	0
SOX10_Acinar_cell	MPV17L	0	0.627454	0.55	0.004	0
SOX10_Acinar_cell	RAB25	0	0.625691	0.719	0.015	0
SOX10_Acinar_cell	ANKRD37	0	0.625336	0.619	0.062	0
SOX10_Acinar_cell	DST	0	0.620171	0.706	0.03	0
SOX10_Acinar_cell	FARP1	0	0.619826	0.659	0.02	0
SOX10_Acinar_cell	CHKA	0	0.614869	0.719	0.042	0
SOX10_Acinar_cell	CREB3L1	0	0.614275	0.613	0.013	0
SOX10_Acinar_cell	DHCR24	0	0.613029	0.689	0.027	0
SOX10_Acinar_cell	FMO5	0	0.612817	0.619	0.018	0
SOX10_Acinar_cell	NFIC	0	0.601692	0.845	0.117	0
SOX10_Acinar_cell	BEX3	0	0.597774	0.771	0.076	0
SOX10_Acinar_cell	COX7A1	0	0.59522	0.54	0.012	0
SOX10_Acinar_cell	SDC4	0	0.5921	0.54	0.021	0
SOX10_Acinar_cell	SMCO4	0	0.590835	0.768	0.064	0
SOX10_Acinar_cell	CYP4X1	0	0.589594	0.567	0.005	0
SOX10_Acinar_cell	SPINT1	0	0.586787	0.676	0.033	0
SOX10_Acinar_cell	HSD17B2	0	0.585692	0.441	0.001	0
SOX10_Acinar_cell	MGST2	0	0.584619	0.76	0.048	0
SOX10_Acinar_cell	MYBPC1	0	0.583515	0.406	0.001	0
SOX10_Acinar_cell	CEP41	0	0.579609	0.616	0.029	0
SOX10_Acinar_cell	RRAGD	0	0.578353	0.678	0.031	0
SOX10_Acinar_cell	AC011611.3	0	0.57675	0.569	0.014	0
SOX10_Acinar_cell	FNBP1L	0	0.576339	0.646	0.017	0
SOX10_Acinar_cell	EPHX1	0	0.562949	0.665	0.026	0
SOX10_Acinar_cell	RAB13	0	0.56199	0.725	0.032	0
SOX10_Acinar_cell	CTSF	0	0.556366	0.719	0.066	0
SOX10_Acinar_cell	PKP4	0	0.555345	0.616	0.027	0
SOX10_Acinar_cell	RNASE4	0	0.555345	0.703	0.028	0
SOX10_Acinar_cell	KIAA1522	0	0.553572	0.608	0.016	0
SOX10_Acinar_cell	CBR3	0	0.551762	0.529	0.03	0
SOX10_Acinar_cell	NPY1R	0	0.548821	0.583	0.001	0
SOX10_Acinar_cell	ARHGAP18	0	0.547509	0.73	0.088	0
SOX10_Acinar_cell	DSG2	0	0.546728	0.616	0.018	0
SOX10_Acinar_cell	CEACAM1	0	0.545397	0.52	0.014	0
SOX10_Acinar_cell	IRX3	0	0.544178	0.61	0.01	0
SOX10_Acinar_cell	CADM1	0	0.542861	0.673	0.027	0
SOX10_Acinar_cell	DEPTOR	0	0.542032	0.602	0.014	0
SOX10_Acinar_cell	TRIM2	0	0.541705	0.597	0.012	0
SOX10_Acinar_cell	B3GNT5	0	0.539935	0.338	0.014	0
SOX10_Acinar_cell	RHOBTB3	0	0.537387	0.703	0.045	0
SOX10_Acinar_cell	TMC4	0	0.536841	0.678	0.02	0
SOX10_Acinar_cell	CYB5R2	0	0.533628	0.605	0.009	0
SOX10_Acinar_cell	SEZ6L2	0	0.520373	0.608	0.009	0
SOX10_Acinar_cell	SOX2	0	0.515419	0.602	0.011	0
SOX10_Acinar_cell	TM7SF2	0	0.51489	0.651	0.038	0
SOX10_Acinar_cell	CGNL1	0	0.514412	0.599	0.01	0
SOX10_Acinar_cell	ALDH1L1	0	0.514316	0.619	0.008	0
SOX10_Acinar_cell	ID4	0	0.513758	0.529	0.009	0
SOX10_Acinar_cell	HOMER2	0	0.513528	0.629	0.018	0
SOX10_Acinar_cell	SREBF1	0	0.51348	0.681	0.079	0
SOX10_Acinar_cell	PLEKHS1	0	0.511102	0.45	0.004	0
SOX10_Acinar_cell	CTNND1	0	0.509773	0.605	0.034	0
SOX10_Acinar_cell	MGAM2	0	0.507108	0.466	0	0
SOX10_Acinar_cell	KIAA1217	0	0.503218	0.54	0.012	0
SOX10_Acinar_cell	RBPMS	0	0.500386	0.564	0.013	0
SOX10_Acinar_cell	GATM	0	0.499382	0.553	0.016	0
SOX10_Acinar_cell	MTUS1	0	0.498563	0.567	0.024	0
SOX10_Acinar_cell	TMEM45A	0	0.497698	0.61	0.013	0
SOX10_Acinar_cell	EPS8L2	0	0.49648	0.668	0.059	0
SOX10_Acinar_cell	CHPF	0	0.495193	0.698	0.064	0
SOX10_Acinar_cell	SLC5A1	0	0.494035	0.499	0.009	0
SOX10_Acinar_cell	ITGB4	0	0.490253	0.599	0.016	0
SOX10_Acinar_cell	SLC37A2	0	0.490188	0.488	0.012	0
SOX10_Acinar_cell	JUP	0	0.488468	0.64	0.039	0
SOX10_Acinar_cell	FBP1	0	0.48567	0.657	0.055	0
SOX10_Acinar_cell	FUT2	0	0.485545	0.553	0.015	0
SOX10_Acinar_cell	CDC42EP1	0	0.485162	0.556	0.02	0
SOX10_Acinar_cell	FAHD2A	0	0.477303	0.638	0.063	0
SOX10_Acinar_cell	NEDD4L	0	0.476697	0.578	0.027	0
SOX10_Acinar_cell	CHST9	0	0.476172	0.54	0.015	0
SOX10_Acinar_cell	MUC1	0	0.476171	0.526	0.01	0
SOX10_Acinar_cell	FRMD4B	0	0.474231	0.654	0.055	0
SOX10_Acinar_cell	ANK3	0	0.473764	0.687	0.073	0
SOX10_Acinar_cell	MYH14	0	0.472714	0.493	0.009	0
SOX10_Acinar_cell	GRHL1	0	0.467184	0.48	0.006	0
SOX10_Acinar_cell	SORBS2	0	0.46624	0.512	0.017	0
SOX10_Acinar_cell	OSBPL1A	0	0.465121	0.586	0.028	0
SOX10_Acinar_cell	FGFR2	0	0.464381	0.504	0.004	0
SOX10_Acinar_cell	PLIN5	0	0.46345	0.534	0.003	0
SOX10_Acinar_cell	LRP6	0	0.459055	0.441	0.007	0
SOX10_Acinar_cell	ASPH	0	0.457675	0.738	0.072	0
SOX10_Acinar_cell	FGGY	0	0.457631	0.627	0.031	0
SOX10_Acinar_cell	ERBB3	0	0.456867	0.54	0.01	0
SOX10_Acinar_cell	RHCG	0	0.456612	0.338	0.002	0
SOX10_Acinar_cell	ITGB8	0	0.456537	0.33	0.009	0
SOX10_Acinar_cell	COBL	0	0.447581	0.55	0.009	0
SOX10_Acinar_cell	LRP5	0	0.446496	0.55	0.011	0
SOX10_Acinar_cell	FOXQ1	0	0.445207	0.272	0.008	0
SOX10_Acinar_cell	CES3	0	0.442468	0.556	0.001	0
SOX10_Acinar_cell	C4orf19	0	0.442025	0.542	0.007	0
SOX10_Acinar_cell	BICDL2	0	0.440613	0.458	0.008	0
SOX10_Acinar_cell	PDGFC	0	0.434587	0.436	0.011	0
SOX10_Acinar_cell	RBP1	0	0.433509	0.401	0.009	0
SOX10_Acinar_cell	AC005165.1	0	0.433425	0.36	0.001	0
SOX10_Acinar_cell	SNHG18	0	0.433333	0.594	0.014	0
SOX10_Acinar_cell	FOLH1	0	0.429211	0.529	0.008	0
SOX10_Acinar_cell	SPDEF	0	0.426088	0.616	0.014	0
SOX10_Acinar_cell	AP1M2	0	0.426036	0.575	0.012	0
SOX10_Acinar_cell	TJP1	0	0.425548	0.542	0.014	0
SOX10_Acinar_cell	CDH1	0	0.425135	0.542	0.015	0
SOX10_Acinar_cell	C5orf66-AS1	0	0.423617	0.583	0.01	0
SOX10_Acinar_cell	FUCA1	0	0.421473	0.681	0.06	0
SOX10_Acinar_cell	HID1	0	0.420733	0.559	0.019	0
SOX10_Acinar_cell	BSPRY	0	0.417454	0.594	0.014	0
SOX10_Acinar_cell	TNFRSF19	0	0.411789	0.507	0.01	0
SOX10_Acinar_cell	MUC20	0	0.411412	0.319	0.011	0
SOX10_Acinar_cell	PPFIBP1	0	0.407256	0.504	0.015	0
SOX10_Acinar_cell	LXN	0	0.399877	0.52	0.029	0
SOX10_Acinar_cell	KDELR3	0	0.396232	0.561	0.02	0
SOX10_Acinar_cell	ENAH	0	0.395855	0.515	0.015	0
SOX10_Acinar_cell	TMEM125	0	0.394037	0.531	0.011	0
SOX10_Acinar_cell	ROPN1B	0	0.393604	0.507	0.002	0
SOX10_Acinar_cell	WWC1	0	0.392219	0.431	0.007	0
SOX10_Acinar_cell	AP000547.3	0	0.391975	0.52	0.012	0
SOX10_Acinar_cell	TMEM54	0	0.391901	0.515	0.012	0
SOX10_Acinar_cell	AC127526.5	0	0.388438	0.515	0.009	0
SOX10_Acinar_cell	HYI	0	0.387761	0.602	0.052	0
SOX10_Acinar_cell	CXADR	0	0.382451	0.493	0.013	0
SOX10_Acinar_cell	EFNA1	0	0.382025	0.387	0.014	0
SOX10_Acinar_cell	F3	0	0.380313	0.433	0.013	0
SOX10_Acinar_cell	PRR15L	0	0.378776	0.477	0.009	0
SOX10_Acinar_cell	APCDD1L-DT	0	0.377721	0.395	0.001	0
SOX10_Acinar_cell	KIT	0	0.377632	0.349	0.007	0
SOX10_Acinar_cell	TENT5B	0	0.375867	0.395	0.004	0
SOX10_Acinar_cell	PPP1R9A	0	0.374973	0.436	0.009	0
SOX10_Acinar_cell	CADPS2	0	0.372875	0.48	0.011	0
SOX10_Acinar_cell	PTH2R	0	0.372748	0.501	0.003	0
SOX10_Acinar_cell	GALE	0	0.371771	0.578	0.036	0
SOX10_Acinar_cell	RCN1	0	0.370078	0.64	0.064	0
SOX10_Acinar_cell	ARFGEF3	0	0.369499	0.414	0.012	0
SOX10_Acinar_cell	LRIG3	0	0.369427	0.433	0.011	0
SOX10_Acinar_cell	PBX1	0	0.369391	0.493	0.011	0
SOX10_Acinar_cell	AP003498.2	0	0.368978	0.417	0.007	0
SOX10_Acinar_cell	MESP1	0	0.368722	0.431	0.013	0
SOX10_Acinar_cell	ST3GAL4	0	0.366505	0.567	0.052	0
SOX10_Acinar_cell	TSPAN12	0	0.366453	0.466	0.01	0
SOX10_Acinar_cell	DDR1	0	0.363274	0.529	0.023	0
SOX10_Acinar_cell	NAALADL2	0	0.363108	0.455	0.008	0
SOX10_Acinar_cell	SHROOM3	0	0.363059	0.428	0.011	0
SOX10_Acinar_cell	SMIM1	0	0.362794	0.534	0.023	0
SOX10_Acinar_cell	TCEAL2	0	0.36169	0.485	0.009	0
SOX10_Acinar_cell	STARD10	0	0.359721	0.646	0.051	0
SOX10_Acinar_cell	PTK2	0	0.358356	0.48	0.035	0
SOX10_Acinar_cell	FAM174B	0	0.357859	0.501	0.015	0
SOX10_Acinar_cell	RORC	0	0.355177	0.51	0.021	0
SOX10_Acinar_cell	PRSS22	0	0.35471	0.3	0.01	0
SOX10_Acinar_cell	C5orf38	0	0.354448	0.485	0.009	0
SOX10_Acinar_cell	AK1	0	0.353462	0.526	0.019	0
SOX10_Acinar_cell	PHLDA2	0	0.352594	0.496	0.02	0
SOX10_Acinar_cell	DMD	0	0.352073	0.466	0.005	0
SOX10_Acinar_cell	C1QTNF1	0	0.350002	0.379	0.001	0
SOX10_Acinar_cell	TLCD4	0	0.347563	0.439	0.007	0
SOX10_Acinar_cell	C1orf115	0	0.34679	0.482	0.014	0
SOX10_Acinar_cell	NECTIN2	0	0.346439	0.501	0.018	0
SOX10_Acinar_cell	SH3RF1	0	0.345277	0.379	0.015	0
SOX10_Acinar_cell	ANO1	0	0.344422	0.417	0.006	0
SOX10_Acinar_cell	CX3CL1	0	0.342654	0.278	0.003	0
SOX10_Acinar_cell	VSIG10L	0	0.339034	0.428	0.003	0
SOX10_Acinar_cell	PALLD	0	0.33868	0.515	0.046	0
SOX10_Acinar_cell	CMYA5	0	0.338146	0.381	0.002	0
SOX10_Acinar_cell	CALB2	0	0.338028	0.417	0.001	0
SOX10_Acinar_cell	LMCD1	0	0.337668	0.425	0.015	0
SOX10_Acinar_cell	SLC31A1	0	0.336837	0.553	0.041	0
SOX10_Acinar_cell	MAP7	0	0.334635	0.512	0.018	0
SOX10_Acinar_cell	FAM171B	0	0.333425	0.428	0.005	0
SOX10_Acinar_cell	CTTN	0	0.332953	0.441	0.013	0
SOX10_Acinar_cell	TNFRSF11A	0	0.332506	0.463	0.009	0
SOX10_Acinar_cell	GULP1	0	0.332479	0.414	0.005	0
SOX10_Acinar_cell	NEBL	0	0.330515	0.387	0.008	0
SOX10_Acinar_cell	APCDD1L	0	0.329985	0.376	0.001	0
SOX10_Acinar_cell	CBR3-AS1	0	0.329487	0.444	0.015	0
SOX10_Acinar_cell	NR2F6	0	0.328618	0.54	0.024	0
SOX10_Acinar_cell	TMPRSS2	0	0.328262	0.381	0.007	0
SOX10_Acinar_cell	SOX9-AS1	0	0.325714	0.373	0.003	0
SOX10_Acinar_cell	KCTD14	0	0.325591	0.433	0.009	0
SOX10_Acinar_cell	TOM1L1	0	0.323633	0.411	0.012	0
SOX10_Acinar_cell	SHMT1	0	0.322779	0.526	0.041	0
SOX10_Acinar_cell	GPT2	0	0.321021	0.392	0.013	0
SOX10_Acinar_cell	FN3K	0	0.319945	0.507	0.028	0
SOX10_Acinar_cell	EPHB3	0	0.319734	0.444	0.008	0
SOX10_Acinar_cell	EGFR	0	0.319061	0.379	0.011	0
SOX10_Acinar_cell	OSMR	0	0.318327	0.335	0.003	0
SOX10_Acinar_cell	NIBAN2	0	0.317198	0.452	0.025	0
SOX10_Acinar_cell	CMTM8	0	0.315933	0.578	0.052	0
SOX10_Acinar_cell	TFAP2A	0	0.314979	0.368	0.008	0
SOX10_Acinar_cell	GNAS-AS1	0	0.314921	0.332	0.003	0
SOX10_Acinar_cell	GGT6	0	0.312595	0.463	0.004	0
SOX10_Acinar_cell	C1orf210	0	0.311574	0.46	0.006	0
SOX10_Acinar_cell	TNS4	0	0.310047	0.409	0.01	0
SOX10_Acinar_cell	GCSH	0	0.309732	0.602	0.057	0
SOX10_Acinar_cell	ARHGEF28	0	0.309555	0.365	0.012	0
SOX10_Acinar_cell	HPSE	0	0.308861	0.466	0.026	0
SOX10_Acinar_cell	KCTD3	0	0.308555	0.403	0.016	0
SOX10_Acinar_cell	TBX3	0	0.308349	0.373	0.005	0
SOX10_Acinar_cell	DNASE2B	0	0.306126	0.368	0.001	0
SOX10_Acinar_cell	MAGI1	0	0.304764	0.384	0.005	0
SOX10_Acinar_cell	SLC9A3R2	0	0.304652	0.493	0.031	0
SOX10_Acinar_cell	AACS	0	0.30434	0.474	0.03	0
SOX10_Acinar_cell	SHANK2	0	0.303934	0.338	0.007	0
SOX10_Acinar_cell	NCKAP1	0	0.303693	0.471	0.03	0
SOX10_Acinar_cell	ERBB2	0	0.303632	0.441	0.028	0
SOX10_Acinar_cell	SAA4	0	0.302512	0.324	0.001	0
SOX10_Acinar_cell	TACC2	0	0.302441	0.417	0.012	0
SOX10_Acinar_cell	LINC00472	0	0.301024	0.267	0.003	0
SOX10_Acinar_cell	ALDH7A1	0	0.300245	0.431	0.011	0
SOX10_Acinar_cell	AIF1L	0	0.300054	0.411	0.002	0
SOX10_Acinar_cell	CHRM3	0	0.299428	0.379	0.007	0
SOX10_Acinar_cell	LHFPL2	0	0.29656	0.46	0.016	0
SOX10_Acinar_cell	ZNF750	0	0.296472	0.365	0.005	0
SOX10_Acinar_cell	SLIT3	0	0.296047	0.395	0.008	0
SOX10_Acinar_cell	CDR1	0	0.294901	0.395	0.007	0
SOX10_Acinar_cell	ACTR3B	0	0.293721	0.51	0.024	0
SOX10_Acinar_cell	LRG1	0	0.293272	0.46	0.008	0
SOX10_Acinar_cell	TUSC3	0	0.28651	0.335	0.002	0
SOX10_Acinar_cell	ERRFI1	0	0.283631	0.403	0.016	0
SOX10_Acinar_cell	PRXL2A	0	0.283285	0.482	0.021	0
SOX10_Acinar_cell	STAP2	0	0.282801	0.447	0.015	0
SOX10_Acinar_cell	PODXL2	0	0.282637	0.452	0.022	0
SOX10_Acinar_cell	PAIP2B	0	0.282504	0.488	0.026	0
SOX10_Acinar_cell	KHDRBS3	0	0.282007	0.406	0.005	0
SOX10_Acinar_cell	BEND7	0	0.281878	0.376	0.007	0
SOX10_Acinar_cell	RASAL1	0	0.281646	0.406	0.005	0
SOX10_Acinar_cell	RNF152	0	0.280963	0.338	0.015	0
SOX10_Acinar_cell	VWA1	0	0.278073	0.398	0.007	0
SOX10_Acinar_cell	MACROD1	0	0.277943	0.477	0.035	0
SOX10_Acinar_cell	ATP8B1	0	0.277849	0.371	0.016	0
SOX10_Acinar_cell	PTPRZ1	0	0.277178	0.283	0.001	0
SOX10_Acinar_cell	A4GALT	0	0.276121	0.411	0.006	0
SOX10_Acinar_cell	DOCK1	0	0.276071	0.316	0.004	0
SOX10_Acinar_cell	COPRS	0	0.27344	0.586	0.054	0
SOX10_Acinar_cell	PHYHD1	0	0.273419	0.46	0.016	0
SOX10_Acinar_cell	SORT1	0	0.273072	0.441	0.034	0
SOX10_Acinar_cell	RNF128	0	0.270939	0.392	0.009	0
SOX10_Acinar_cell	CAMSAP3	0	0.269656	0.395	0.006	0
SOX10_Acinar_cell	BCAM	0	0.269639	0.349	0.01	0
SOX10_Acinar_cell	NECTIN4	0	0.267486	0.324	0.007	0
SOX10_Acinar_cell	AC007009.1	0	0.265968	0.46	0.01	0
SOX10_Acinar_cell	PODXL	0	0.265726	0.335	0.005	0
SOX10_Acinar_cell	ZNF462	0	0.264284	0.371	0.005	0
SOX10_Acinar_cell	FAM20A	0	0.263646	0.365	0.003	0
SOX10_Acinar_cell	TJP3	0	0.263209	0.414	0.019	0
SOX10_Acinar_cell	ST14	0	0.261889	0.471	0.028	0
SOX10_Acinar_cell	PPL	0	0.260843	0.264	0.007	0
SOX10_Acinar_cell	NOL3	0	0.260039	0.447	0.018	0
SOX10_Acinar_cell	SOSTDC1	0	0.260027	0.395	0.008	0
SOX10_Acinar_cell	TTLL7	0	0.259694	0.368	0.013	0
SOX10_Acinar_cell	PIP5K1B	0	0.258085	0.433	0.033	0
SOX10_Acinar_cell	SLC22A17	0	0.25704	0.436	0.02	0
SOX10_Acinar_cell	ARHGAP32	0	0.256945	0.316	0.016	0
SOX10_Acinar_cell	NBEA	0	0.256798	0.327	0.012	0
SOX10_Acinar_cell	IL17RC	0	0.256402	0.46	0.023	0
SOX10_Acinar_cell	ARG2	0	0.255846	0.368	0.01	0
SOX10_Acinar_cell	TRIP6	0	0.255834	0.411	0.02	0
SOX10_Acinar_cell	MIR200CHG	0	0.254956	0.403	0.008	0
SOX10_Acinar_cell	HTRA1	0	0.252025	0.343	0.008	0
Basal_Duct_1	KRT19	0	4.86418	1	0.034	0
Basal_Duct_1	KRT14	0	4.78988	0.824	0.005	0
Basal_Duct_1	DEFB1	0	4.60852	0.951	0.019	0
Basal_Duct_1	S100A2	0	4.55364	0.941	0.009	0
Basal_Duct_1	KRT15	0	4.38175	0.922	0.007	0
Basal_Duct_1	CLU	0	4.30168	0.951	0.036	0
Basal_Duct_1	KRT5	0	4.09364	0.951	0.003	0
Basal_Duct_1	TACSTD2	0	3.74646	0.941	0.03	0
Basal_Duct_1	ADIRF	0	3.73852	0.922	0.013	0
Basal_Duct_1	DST	0	3.34819	0.902	0.035	0
Basal_Duct_1	KRT8	0	3.31875	0.961	0.032	0
Basal_Duct_1	MIR205HG	0	3.26305	0.931	0.002	0
Basal_Duct_1	WFDC2	0	2.97181	0.902	0.032	0
Basal_Duct_1	KRT17	0	2.87346	0.52	0.001	0
Basal_Duct_1	TFCP2L1	0	2.83963	0.931	0.019	0
Basal_Duct_1	IGFBP6	0	2.78731	0.637	0.007	0
Basal_Duct_1	SERPINF1	0	2.76959	0.814	0.008	0
Basal_Duct_1	KRT7	0	2.55056	0.873	0.032	0
Basal_Duct_1	TSC22D1	0	2.40506	0.843	0.041	0
Basal_Duct_1	EHF	0	2.39598	0.794	0.029	0
Basal_Duct_1	SFN	0	2.38152	0.804	0.014	0
Basal_Duct_1	CLDN1	0	2.32634	0.843	0.004	0
Basal_Duct_1	DSP	0	2.30146	0.853	0.025	0
Basal_Duct_1	IGFBP2	0	2.29373	0.755	0.008	0
Basal_Duct_1	NUPR1	0	2.28291	0.902	0.026	0
Basal_Duct_1	KRT18	0	2.27656	0.892	0.043	0
Basal_Duct_1	ADH1C	0	2.26588	0.725	0.001	0
Basal_Duct_1	SAA1	0	2.21663	0.627	0.022	0
Basal_Duct_1	NFIB	0	2.2019	0.882	0.025	0
Basal_Duct_1	CALML3	0	2.17456	0.657	0.006	0
Basal_Duct_1	FXYD3	0	2.17148	0.892	0.03	0
Basal_Duct_1	CCN1	0	2.16953	0.392	0.009	0
Basal_Duct_1	C19orf33	0	2.07529	0.784	0.016	0
Basal_Duct_1	TP63	0	2.06751	0.735	0.002	0
Basal_Duct_1	LAMB3	0	2.0246	0.843	0.003	0
Basal_Duct_1	COL17A1	0	1.99092	0.784	0.001	0
Basal_Duct_1	TNC	0	1.98353	0.637	0	0
Basal_Duct_1	KLF5	0	1.96739	0.794	0.031	0
Basal_Duct_1	IL33	0	1.95228	0.745	0.002	0
Basal_Duct_1	TRIM29	0	1.94719	0.804	0.01	0
Basal_Duct_1	SELENOP	0	1.93899	0.833	0.024	0
Basal_Duct_1	SPARCL1	0	1.84434	0.735	0.013	0
Basal_Duct_1	TIMP3	0	1.8081	0.667	0.002	0
Basal_Duct_1	NBL1	0	1.76921	0.784	0.035	0
Basal_Duct_1	CFH	0	1.7621	0.725	0.025	0
Basal_Duct_1	EGFR	0	1.75289	0.755	0.012	0
Basal_Duct_1	PKP2	0	1.75111	0.696	0.021	0
Basal_Duct_1	RBP1	0	1.73552	0.725	0.011	0
Basal_Duct_1	ELF3	0	1.72642	0.686	0.023	0
Basal_Duct_1	PITX1	0	1.70843	0.735	0.025	0
Basal_Duct_1	TNS4	0	1.6944	0.755	0.012	0
Basal_Duct_1	SOX9	0	1.66881	0.745	0.026	0
Basal_Duct_1	ASS1	0	1.66528	0.627	0.022	0
Basal_Duct_1	CAVIN1	0	1.65994	0.755	0.007	0
Basal_Duct_1	SEMA3C	0	1.64492	0.637	0.007	0
Basal_Duct_1	S100A14	0	1.63786	0.745	0.022	0
Basal_Duct_1	TM4SF1	0	1.61444	0.598	0.02	0
Basal_Duct_1	CHST9	0	1.6073	0.725	0.018	0
Basal_Duct_1	CALD1	0	1.60057	0.676	0.009	0
Basal_Duct_1	MDK	0	1.57311	0.696	0.03	0
Basal_Duct_1	ITGB4	0	1.56332	0.686	0.02	0
Basal_Duct_1	ITGA2	0	1.55367	0.686	0.007	0
Basal_Duct_1	DSG2	0	1.54769	0.725	0.022	0
Basal_Duct_1	PDLIM4	0	1.50056	0.686	0.017	0
Basal_Duct_1	SYT8	0	1.49473	0.51	0	0
Basal_Duct_1	CAV1	0	1.45979	0.696	0.008	0
Basal_Duct_1	MYL9	0	1.45818	0.588	0.011	0
Basal_Duct_1	FHL2	0	1.45705	0.598	0.009	0
Basal_Duct_1	S100A16	0	1.45682	0.696	0.022	0
Basal_Duct_1	MPZL2	0	1.45495	0.686	0.017	0
Basal_Duct_1	TPM2	0	1.42737	0.559	0.008	0
Basal_Duct_1	PTN	0	1.42129	0.667	0.006	0
Basal_Duct_1	LGALS7	0	1.40791	0.51	0	0
Basal_Duct_1	FOXQ1	0	1.40183	0.637	0.009	0
Basal_Duct_1	RND3	0	1.39549	0.598	0.006	0
Basal_Duct_1	CAV2	0	1.38671	0.706	0.009	0
Basal_Duct_1	AOPEP	0	1.37336	0.716	0.025	0
Basal_Duct_1	DAPL1	0	1.36782	0.667	0.004	0
Basal_Duct_1	SNCG	0	1.36717	0.608	0.001	0
Basal_Duct_1	SPINK2	0	1.36138	0.627	0.012	0
Basal_Duct_1	CCN2	0	1.36058	0.373	0.002	0
Basal_Duct_1	GPNMB	0	1.35623	0.255	0.002	0
Basal_Duct_1	BCAM	0	1.33773	0.618	0.011	0
Basal_Duct_1	RASSF6	0	1.32563	0.657	0.009	0
Basal_Duct_1	DSC3	0	1.31942	0.637	0.001	0
Basal_Duct_1	MEIS2	0	1.31899	0.627	0.013	0
Basal_Duct_1	TSPAN1	0	1.30635	0.52	0.014	0
Basal_Duct_1	PRXL2A	0	1.29658	0.676	0.024	0
Basal_Duct_1	SERPINB5	0	1.28975	0.578	0.006	0
Basal_Duct_1	BARX2	0	1.26287	0.559	0.016	0
Basal_Duct_1	SOX2	0	1.26268	0.559	0.015	0
Basal_Duct_1	DMKN	0	1.24633	0.627	0.021	0
Basal_Duct_1	KIAA1217	0	1.24567	0.598	0.016	0
Basal_Duct_1	SLITRK6	0	1.24228	0.588	0.017	0
Basal_Duct_1	MET	0	1.21113	0.598	0.003	0
Basal_Duct_1	SPARC	0	1.178	0.676	0.006	0
Basal_Duct_1	IRF6	0	1.17786	0.627	0.015	0
Basal_Duct_1	CKB	0	1.1749	0.608	0.02	0
Basal_Duct_1	CCND1	0	1.16188	0.578	0.016	0
Basal_Duct_1	AHNAK2	0	1.14158	0.461	0.003	0
Basal_Duct_1	TMEM98	0	1.13578	0.549	0.014	0
Basal_Duct_1	DLK2	0	1.12221	0.529	0.004	0
Basal_Duct_1	PHLDA3	0	1.1219	0.608	0.01	0
Basal_Duct_1	WLS	0	1.11799	0.51	0.013	0
Basal_Duct_1	MIA	0	1.11324	0.402	0.007	0
Basal_Duct_1	LOXL4	0	1.11163	0.49	0.003	0
Basal_Duct_1	IGFBP4	0	1.10774	0.559	0.019	0
Basal_Duct_1	PRRG4	0	1.10087	0.588	0.017	0
Basal_Duct_1	FOXC1	0	1.07211	0.529	0.012	0
Basal_Duct_1	SCNN1B	0	1.06849	0.52	0.011	0
Basal_Duct_1	RAB25	0	1.06508	0.618	0.021	0
Basal_Duct_1	MCC	0	1.06314	0.569	0.012	0
Basal_Duct_1	FMO2	0	1.06003	0.559	0.005	0
Basal_Duct_1	ARL4D	0	1.05514	0.637	0.024	0
Basal_Duct_1	ENAH	0	1.0459	0.598	0.019	0
Basal_Duct_1	FXYD6	0	1.0429	0.49	0.011	0
Basal_Duct_1	MAOA	0	1.04095	0.539	0.013	0
Basal_Duct_1	PTHLH	0	1.04037	0.353	0.001	0
Basal_Duct_1	SOX15	0	1.03839	0.471	0.004	0
Basal_Duct_1	GPRC5C	0	1.03035	0.559	0.01	0
Basal_Duct_1	RAI14	0	1.02767	0.539	0.007	0
Basal_Duct_1	KLK11	0	1.02157	0.627	0.017	0
Basal_Duct_1	EYA2	0	1.01291	0.559	0.006	0
Basal_Duct_1	LAMA3	0	1.01154	0.471	0.004	0
Basal_Duct_1	ITGB8	0	1.00793	0.5	0.011	0
Basal_Duct_1	PHYHD1	0	1.00464	0.637	0.019	0
Basal_Duct_1	ECRG4	0	1.00335	0.441	0.007	0
Basal_Duct_1	FBLN1	0	0.996752	0.529	0.001	0
Basal_Duct_1	PTPN14	0	0.989641	0.559	0.006	0
Basal_Duct_1	PLS3	0	0.985379	0.608	0.003	0
Basal_Duct_1	PLLP	0	0.967395	0.588	0.018	0
Basal_Duct_1	GALNT5	0	0.966756	0.48	0.015	0
Basal_Duct_1	EFEMP1	0	0.960952	0.539	0.003	0
Basal_Duct_1	CAVIN3	0	0.956847	0.539	0.01	0
Basal_Duct_1	HTRA1	0	0.956115	0.51	0.01	0
Basal_Duct_1	CYP4X1	0	0.952597	0.5	0.009	0
Basal_Duct_1	NEBL	0	0.926593	0.461	0.011	0
Basal_Duct_1	SNCA	0	0.913656	0.569	0.018	0
Basal_Duct_1	FAT1	0	0.909728	0.5	0.008	0
Basal_Duct_1	HSPA4L	0	0.908528	0.52	0.005	0
Basal_Duct_1	CHL1	0	0.891973	0.441	0.005	0
Basal_Duct_1	PRICKLE1	0	0.882423	0.52	0.012	0
Basal_Duct_1	VSNL1	0	0.87366	0.402	0.001	0
Basal_Duct_1	CDC42EP4	0	0.873543	0.48	0.013	0
Basal_Duct_1	FST	0	0.870791	0.422	0.001	0
Basal_Duct_1	KCTD1	0	0.864058	0.49	0.009	0
Basal_Duct_1	CALCRL	0	0.863821	0.48	0.009	0
Basal_Duct_1	PDGFA	0	0.860389	0.529	0.006	0
Basal_Duct_1	FSCN1	0	0.854502	0.48	0.013	0
Basal_Duct_1	FGFR2	0	0.852977	0.5	0.008	0
Basal_Duct_1	PDGFC	0	0.833196	0.471	0.014	0
Basal_Duct_1	MMP14	0	0.821181	0.441	0.007	0
Basal_Duct_1	SLIT2	0	0.818019	0.461	0.001	0
Basal_Duct_1	TPBG	0	0.807071	0.441	0.011	0
Basal_Duct_1	SERTAD4-AS1	0	0.801146	0.441	0.008	0
Basal_Duct_1	NKX2-3	0	0.800849	0.461	0.008	0
Basal_Duct_1	SNAI2	0	0.795236	0.412	0	0
Basal_Duct_1	AKR1C2	0	0.792242	0.324	0.004	0
Basal_Duct_1	SERTAD4	0	0.789145	0.441	0.009	0
Basal_Duct_1	GPR87	0	0.780016	0.431	0.001	0
Basal_Duct_1	FERMT1	0	0.774661	0.451	0.002	0
Basal_Duct_1	TSKU	0	0.756057	0.402	0.008	0
Basal_Duct_1	MAGI2-AS3	0	0.732902	0.412	0.007	0
Basal_Duct_1	CDH3	0	0.732725	0.451	0.001	0
Basal_Duct_1	ZNF462	0	0.70936	0.373	0.008	0
Basal_Duct_1	PARD3	0	0.707295	0.431	0.01	0
Basal_Duct_1	TNS1	0	0.700347	0.382	0.004	0
Basal_Duct_1	RNF150	0	0.698489	0.314	0.002	0
Basal_Duct_1	LAMC2	0	0.689176	0.402	0	0
Basal_Duct_1	ANKUB1	0	0.6738	0.353	0	0
Basal_Duct_1	ANXA8L1	0	0.671966	0.333	0.001	0
Basal_Duct_1	RERG	0	0.67009	0.412	0.005	0
Basal_Duct_1	EHD2	0	0.667526	0.363	0.001	0
Basal_Duct_1	PCLO	0	0.661552	0.392	0.008	0
Basal_Duct_1	TMEM150C	0	0.659705	0.363	0.005	0
Basal_Duct_1	TINAGL1	0	0.657113	0.412	0.01	0
Basal_Duct_1	ZBTB7C	0	0.655061	0.441	0.009	0
Basal_Duct_1	COL7A1	0	0.642685	0.373	0.001	0
Basal_Duct_1	EMP1	0	0.63381	0.353	0.004	0
Basal_Duct_1	COL4A5	0	0.633472	0.382	0.002	0
Basal_Duct_1	SPOCK1	0	0.632742	0.363	0.002	0
Basal_Duct_1	IL20RB	0	0.628045	0.333	0.001	0
Basal_Duct_1	OSMR	0	0.622443	0.333	0.005	0
Basal_Duct_1	DSG3	0	0.620175	0.333	0	0
Basal_Duct_1	LRATD1	0	0.614062	0.373	0.004	0
Basal_Duct_1	VTCN1	0	0.612926	0.392	0.004	0
Basal_Duct_1	ANTXR1	0	0.609834	0.343	0.001	0
Basal_Duct_1	LARP6	0	0.609345	0.333	0.005	0
Basal_Duct_1	AL354766.2	0	0.60313	0.314	0.001	0
Basal_Duct_1	IGSF3	0	0.596738	0.333	0.002	0
Basal_Duct_1	BOC	0	0.593138	0.373	0.002	0
Basal_Duct_1	MFAP2	0	0.592749	0.373	0.001	0
Basal_Duct_1	PDPN	0	0.587917	0.314	0.001	0
Basal_Duct_1	GLI3	0	0.57223	0.402	0.002	0
Basal_Duct_1	SOX7	0	0.570418	0.343	0.001	0
Basal_Duct_1	MXRA5	0	0.560459	0.343	0	0
Basal_Duct_1	CNTNAP3B	0	0.558903	0.284	0.003	0
Basal_Duct_1	CFI	0	0.555136	0.314	0.002	0
Basal_Duct_1	FAM92A	0	0.554586	0.343	0.005	0
Basal_Duct_1	KITLG	0	0.546555	0.324	0.004	0
Basal_Duct_1	IRX4	0	0.54027	0.304	0	0
Basal_Duct_1	PKP1	0	0.53927	0.353	0.001	0
Basal_Duct_1	FAT2	0	0.539128	0.314	0.001	0
Basal_Duct_1	CAPNS2	0	0.512663	0.284	0	0
Basal_Duct_1	RIPK4	0	0.507897	0.284	0.002	0
Basal_Duct_1	DLX5	0	0.496092	0.324	0	0
Basal_Duct_1	SIX2	0	0.492846	0.294	0.004	0
Basal_Duct_1	ANXA8	0	0.486789	0.304	0	0
Basal_Duct_1	MDFI	0	0.4793	0.265	0.004	0
Basal_Duct_1	GALNT18	0	0.476909	0.294	0.005	0
Basal_Duct_1	ELN	0	0.473351	0.294	0.004	0
Basal_Duct_1	FAM83B	0	0.459387	0.294	0.003	0
Basal_Duct_1	RARB	0	0.456877	0.304	0.002	0
Basal_Duct_1	AC124852.1	0	0.445776	0.304	0.001	0
Basal_Duct_1	WDR72	0	0.443172	0.294	0.003	0
Basal_Duct_1	AC245041.2	0	0.434426	0.284	0.001	0
Basal_Duct_1	SCARA3	0	0.432479	0.284	0.002	0
Basal_Duct_1	FAM189A2	0	0.430221	0.284	0.001	0
Basal_Duct_1	P3H2	0	0.430133	0.294	0.002	0
Basal_Duct_1	GJB5	0	0.424136	0.294	0.001	0
Basal_Duct_1	FGFR3	0	0.411563	0.265	0	0
Basal_Duct_1	STON2	0	0.409728	0.255	0.003	0
Basal_Duct_1	COL16A1	0	0.395637	0.265	0.001	0
Basal_Duct_1	KLC3	0	0.390396	0.265	0.003	0
Basal_Duct_1	RAB38	0	0.302826	0.255	0.003	0
Basal_Duct_2	KRT19	0	5.43671	1	0.035	0
Basal_Duct_2	WFDC2	0	5.43189	0.957	0.033	0
Basal_Duct_2	LCN2	0	5.07525	0.914	0.03	0
Basal_Duct_2	KRT7	0	4.07721	0.971	0.033	0
Basal_Duct_2	KRT14	0	3.90459	0.729	0.005	0
Basal_Duct_2	DEFB1	0	3.64857	0.871	0.02	0
Basal_Duct_2	KRT13	0	3.49885	0.286	0.001	0
Basal_Duct_2	TACSTD2	0	3.46751	0.943	0.031	0
Basal_Duct_2	ADIRF	0	3.44961	0.871	0.014	0
Basal_Duct_2	RARRES1	0	3.30193	0.8	0.01	0
Basal_Duct_2	KRT8	0	3.25257	0.986	0.033	0
Basal_Duct_2	S100A2	0	3.12863	0.814	0.01	0
Basal_Duct_2	CXCL17	0	3.06596	0.814	0.02	0
Basal_Duct_2	ELF3	0	3.03417	0.943	0.023	0
Basal_Duct_2	TCN1	0	3.00045	0.929	0.035	0
Basal_Duct_2	TM4SF1	0	2.98175	0.829	0.02	0
Basal_Duct_2	CLDN4	0	2.92306	0.857	0.024	0
Basal_Duct_2	TF	0	2.84608	0.8	0.012	0
Basal_Duct_2	MIA	0	2.75791	0.8	0.006	0
Basal_Duct_2	CALML3	0	2.75693	0.671	0.007	0
Basal_Duct_2	C19orf33	0	2.69397	0.943	0.016	0
Basal_Duct_2	TFCP2L1	0	2.57755	0.886	0.02	0
Basal_Duct_2	IL19	0	2.5392	0.671	0.002	0
Basal_Duct_2	MMP7	0	2.39959	0.514	0.002	0
Basal_Duct_2	EHF	0	2.35837	0.957	0.029	0
Basal_Duct_2	ASS1	0	2.31917	0.857	0.022	0
Basal_Duct_2	KRT18	0	2.30551	0.986	0.044	0
Basal_Duct_2	CLDN7	0	2.26888	0.9	0.03	0
Basal_Duct_2	LRRC26	0	2.26342	0.9	0.031	0
Basal_Duct_2	RBP1	0	2.24353	0.814	0.012	0
Basal_Duct_2	MDK	0	2.22959	0.814	0.03	0
Basal_Duct_2	SOX9	0	2.01245	0.886	0.026	0
Basal_Duct_2	DSP	0	2.00129	0.857	0.025	0
Basal_Duct_2	HSD11B2	0	1.99794	0.714	0.006	0
Basal_Duct_2	KRT15	0	1.9774	0.6	0.008	0
Basal_Duct_2	DSG2	0	1.9617	0.929	0.022	0
Basal_Duct_2	MUC20	0	1.89942	0.8	0.013	0
Basal_Duct_2	S100A14	0	1.89663	0.843	0.023	0
Basal_Duct_2	MSLN	0	1.85427	0.357	0.005	0
Basal_Duct_2	NFIB	0	1.84	0.871	0.026	0
Basal_Duct_2	KRT5	0	1.82872	0.5	0.005	0
Basal_Duct_2	GSTA1	0	1.81419	0.714	0.001	0
Basal_Duct_2	FXYD3	0	1.80913	0.843	0.031	0
Basal_Duct_2	CFH	0	1.77337	0.8	0.025	0
Basal_Duct_2	BARX2	0	1.76547	0.857	0.016	0
Basal_Duct_2	PLPP2	0	1.7457	0.857	0.034	0
Basal_Duct_2	KRT23	0	1.73437	0.7	0.018	0
Basal_Duct_2	FGFBP1	0	1.67446	0.271	0	0
Basal_Duct_2	EPCAM	0	1.67067	0.886	0.028	0
Basal_Duct_2	GABRP	0	1.65453	0.643	0.004	0
Basal_Duct_2	RHCG	0	1.64027	0.5	0.005	0
Basal_Duct_2	KLK7	0	1.63424	0.314	0.001	0
Basal_Duct_2	CLDN3	0	1.56707	0.729	0.023	0
Basal_Duct_2	PALMD	0	1.56362	0.786	0.017	0
Basal_Duct_2	SELENOP	0	1.55481	0.757	0.025	0
Basal_Duct_2	FOXQ1	0	1.55138	0.771	0.01	0
Basal_Duct_2	PDLIM4	0	1.53674	0.786	0.017	0
Basal_Duct_2	COLCA1	0	1.53545	0.686	0.002	0
Basal_Duct_2	MUC1	0	1.48707	0.757	0.014	0
Basal_Duct_2	FOXC1	0	1.48345	0.686	0.012	0
Basal_Duct_2	RDH10	0	1.45809	0.7	0.018	0
Basal_Duct_2	SORBS2	0	1.43685	0.714	0.021	0
Basal_Duct_2	MEIS2	0	1.4344	0.714	0.014	0
Basal_Duct_2	RND3	0	1.36942	0.543	0.007	0
Basal_Duct_2	GPRC5A	0	1.36006	0.6	0.01	0
Basal_Duct_2	ALDH1A3	0	1.35992	0.543	0.012	0
Basal_Duct_2	PPL	0	1.34956	0.671	0.008	0
Basal_Duct_2	EGFR	0	1.31091	0.743	0.013	0
Basal_Duct_2	NRAD1	0	1.26851	0.429	0	0
Basal_Duct_2	MAL2	0	1.26362	0.7	0.015	0
Basal_Duct_2	CRABP2	0	1.24252	0.471	0.006	0
Basal_Duct_2	CHST9	0	1.24032	0.714	0.019	0
Basal_Duct_2	PDZK1IP1	0	1.22942	0.729	0.021	0
Basal_Duct_2	ATP6V1B1	0	1.20645	0.557	0.004	0
Basal_Duct_2	KCNK5	0	1.20438	0.543	0.004	0
Basal_Duct_2	RAB25	0	1.19219	0.7	0.022	0
Basal_Duct_2	C3	0	1.18842	0.5	0.005	0
Basal_Duct_2	MPZL2	0	1.17455	0.671	0.018	0
Basal_Duct_2	FUT2	0	1.16527	0.686	0.02	0
Basal_Duct_2	MBOAT2	0	1.15685	0.443	0.005	0
Basal_Duct_2	RBPMS	0	1.15021	0.714	0.017	0
Basal_Duct_2	PRSS22	0	1.14217	0.586	0.012	0
Basal_Duct_2	NEBL	0	1.13521	0.6	0.011	0
Basal_Duct_2	SLC4A11	0	1.13452	0.557	0.009	0
Basal_Duct_2	SEMA3C	0	1.10615	0.614	0.008	0
Basal_Duct_2	KIAA1522	0	1.10115	0.7	0.021	0
Basal_Duct_2	AHNAK2	0	1.10043	0.457	0.004	0
Basal_Duct_2	PTPRF	0	1.09599	0.771	0.018	0
Basal_Duct_2	GPRC5C	0	1.0866	0.643	0.01	0
Basal_Duct_2	INHBA	0	1.07228	0.471	0.003	0
Basal_Duct_2	ITGB8	0	1.06417	0.6	0.012	0
Basal_Duct_2	PPIC	0	1.03912	0.671	0.02	0
Basal_Duct_2	SCNN1A	0	1.03428	0.643	0.018	0
Basal_Duct_2	IRX2	0	1.02675	0.7	0.017	0
Basal_Duct_2	WDR72	0	1.02293	0.529	0.003	0
Basal_Duct_2	CXADR	0	1.00581	0.671	0.016	0
Basal_Duct_2	RNF152	0	1.00119	0.686	0.017	0
Basal_Duct_2	MET	0	0.99244	0.6	0.003	0
Basal_Duct_2	CALCRL	0	0.97943	0.586	0.009	0
Basal_Duct_2	CLDN8	0	0.976857	0.629	0.006	0
Basal_Duct_2	RHOV	0	0.975387	0.514	0.005	0
Basal_Duct_2	SMPX	0	0.974972	0.557	0	0
Basal_Duct_2	MIR205HG	0	0.974716	0.414	0.004	0
Basal_Duct_2	MUC15	0	0.973178	0.557	0.011	0
Basal_Duct_2	RERG	0	0.963536	0.5	0.006	0
Basal_Duct_2	CP	0	0.956823	0.529	0.012	0
Basal_Duct_2	SCNN1B	0	0.95611	0.543	0.012	0
Basal_Duct_2	TMEM54	0	0.955666	0.657	0.016	0
Basal_Duct_2	SHROOM3	0	0.946662	0.6	0.015	0
Basal_Duct_2	PBX1	0	0.934969	0.614	0.015	0
Basal_Duct_2	SPTSSB	0	0.931009	0.457	0.005	0
Basal_Duct_2	EMP1	0	0.927682	0.343	0.005	0
Basal_Duct_2	CCDC80	0	0.923339	0.271	0.002	0
Basal_Duct_2	NAALADL2	0	0.916324	0.557	0.011	0
Basal_Duct_2	LAMB3	0	0.911184	0.571	0.004	0
Basal_Duct_2	GLYATL2	0	0.910338	0.557	0.011	0
Basal_Duct_2	CTTN	0	0.900509	0.6	0.016	0
Basal_Duct_2	SERPINB5	0	0.892524	0.5	0.007	0
Basal_Duct_2	IRX3	0	0.887242	0.643	0.016	0
Basal_Duct_2	LY6D	0	0.880809	0.371	0.001	0
Basal_Duct_2	AP1M2	0	0.879731	0.629	0.017	0
Basal_Duct_2	CAV2	0	0.871695	0.529	0.01	0
Basal_Duct_2	C15orf48	0	0.86675	0.3	0.003	0
Basal_Duct_2	RNF150	0	0.850025	0.457	0.002	0
Basal_Duct_2	CFI	0	0.828967	0.457	0.002	0
Basal_Duct_2	CHL1	0	0.822499	0.443	0.005	0
Basal_Duct_2	RAI14	0	0.817662	0.486	0.008	0
Basal_Duct_2	STAP2	0	0.803809	0.643	0.018	0
Basal_Duct_2	EPB41L1	0	0.786712	0.5	0.009	0
Basal_Duct_2	TPBG	0	0.771765	0.557	0.011	0
Basal_Duct_2	CLCNKB	0	0.762519	0.386	0.004	0
Basal_Duct_2	TMEM98	0	0.753174	0.586	0.014	0
Basal_Duct_2	PLS3	0	0.747244	0.514	0.004	0
Basal_Duct_2	PTGES	0	0.739763	0.443	0.003	0
Basal_Duct_2	C1orf116	0	0.736192	0.5	0.009	0
Basal_Duct_2	CX3CL1	0	0.687198	0.443	0.005	0
Basal_Duct_2	LINC01133	0	0.668618	0.429	0.008	0
Basal_Duct_2	IL34	0	0.665173	0.457	0.004	0
Basal_Duct_2	RARB	0	0.661584	0.443	0.002	0
Basal_Duct_2	ADH1C	0	0.658571	0.357	0.002	0
Basal_Duct_2	TMEM213	0	0.651269	0.3	0.002	0
Basal_Duct_2	ZBTB7C	0	0.638251	0.457	0.009	0
Basal_Duct_2	RASAL2	0	0.628151	0.4	0.005	0
Basal_Duct_2	YAP1	0	0.616473	0.443	0.008	0
Basal_Duct_2	KLK8	0	0.584117	0.271	0.001	0
Basal_Duct_2	TBX3	0	0.583437	0.457	0.008	0
Basal_Duct_2	TMPRSS4	0	0.565404	0.3	0.001	0
Basal_Duct_2	TMPRSS13	0	0.56321	0.386	0.005	0
Basal_Duct_2	EFEMP1	0	0.558236	0.386	0.004	0
Basal_Duct_2	DSC3	0	0.545309	0.343	0.002	0
Basal_Duct_2	VTCN1	0	0.542295	0.429	0.004	0
Basal_Duct_2	AKR1C1	0	0.522602	0.343	0.003	0
Basal_Duct_2	MT1M	0	0.509059	0.414	0.003	0
Basal_Duct_2	WNT5B	0	0.504446	0.3	0.004	0
Basal_Duct_2	RHBDL2	0	0.495404	0.314	0.002	0
Basal_Duct_2	ANGPT1	0	0.493016	0.343	0.004	0
Basal_Duct_2	DDIT4L	0	0.492912	0.343	0.002	0
Basal_Duct_2	CNTNAP3B	0	0.48076	0.286	0.003	0
Basal_Duct_2	C16orf89	0	0.479293	0.257	0.002	0
Basal_Duct_2	BMP3	0	0.457637	0.286	0.002	0
Basal_Duct_2	EPDR1	0	0.454166	0.357	0.004	0
Basal_Duct_2	ASAP2	0	0.448391	0.371	0.005	0
Basal_Duct_2	TMEM150C	0	0.448343	0.371	0.005	0
Basal_Duct_2	CSRNP3	0	0.44257	0.3	0.004	0
Basal_Duct_2	LARP6	0	0.440037	0.357	0.005	0
Basal_Duct_2	IRX1	0	0.432204	0.4	0.006	0
Basal_Duct_2	NOTCH3	0	0.425928	0.3	0.002	0
Basal_Duct_2	FSTL1	0	0.416861	0.271	0.002	0
Basal_Duct_2	CACHD1	0	0.401242	0.329	0.004	0
Basal_Duct_2	CASC8	0	0.38772	0.314	0.003	0
Basal_Duct_2	CRISPLD1	0	0.38245	0.257	0.002	0
Basal_Duct_2	GPR12	0	0.358616	0.257	0.001	0
Basal_Duct_2	SCARA3	0	0.304109	0.271	0.002	0
KIT_duct_cell	DEFB1	0	6.10725	0.979	0.017	0
KIT_duct_cell	KRT7	0	5.05453	0.993	0.031	0
KIT_duct_cell	RARRES2	0	4.91596	0.986	0.004	0
KIT_duct_cell	KRT19	0	4.87707	1	0.033	0
KIT_duct_cell	CD9	0	4.43229	0.986	0.066	0
KIT_duct_cell	ASCL3	0	4.11608	0.903	0	0
KIT_duct_cell	TMPRSS11E	0	4.03218	0.986	0.01	0
KIT_duct_cell	TACSTD2	0	3.93248	0.972	0.029	0
KIT_duct_cell	CLCNKB	0	3.88698	0.979	0.001	0
KIT_duct_cell	KRT8	0	3.86014	0.972	0.031	0
KIT_duct_cell	CALML3	0	3.65501	0.952	0.004	0
KIT_duct_cell	MUC16	0	3.56872	0.952	0.011	0
KIT_duct_cell	CFTR	0	3.51523	0.959	0.003	0
KIT_duct_cell	FOXI1	0	3.46815	0.869	0.003	0
KIT_duct_cell	GPRC6A	0	3.39241	0.931	0	0
KIT_duct_cell	KRT18	0	3.3064	0.952	0.042	0
KIT_duct_cell	PERP	0	3.29181	0.993	0.102	0
KIT_duct_cell	MUC20	0	3.27156	0.952	0.011	0
KIT_duct_cell	TFCP2L1	0	3.23695	0.972	0.018	0
KIT_duct_cell	IGFBP5	0	3.19715	0.848	0.001	0
KIT_duct_cell	CLDN4	0	3.09013	0.931	0.022	0
KIT_duct_cell	RNF152	0	3.05956	0.924	0.014	0
KIT_duct_cell	HEPACAM2	0	3.0575	0.924	0.002	0
KIT_duct_cell	EPCAM	0	3.03097	0.903	0.026	0
KIT_duct_cell	ATP1B1	0	2.98935	0.966	0.043	0
KIT_duct_cell	SLC4A11	0	2.93491	0.931	0.006	0
KIT_duct_cell	RBP1	0	2.84131	0.91	0.009	0
KIT_duct_cell	DSP	0	2.82872	0.917	0.023	0
KIT_duct_cell	THBS1	0	2.7843	0.793	0.032	0
KIT_duct_cell	CNN3	0	2.7774	0.917	0.025	0
KIT_duct_cell	SELENBP1	0	2.74698	0.841	0.023	0
KIT_duct_cell	ATP6V1C2	0	2.66505	0.903	0.011	0
KIT_duct_cell	SCNN1B	0	2.64257	0.869	0.009	0
KIT_duct_cell	CLDN7	0	2.63477	0.91	0.028	0
KIT_duct_cell	DSG2	0	2.59178	0.869	0.02	0
KIT_duct_cell	ID3	0	2.55285	0.814	0.048	0
KIT_duct_cell	ANXA3	0	2.53527	0.855	0.026	0
KIT_duct_cell	ITIH5	0	2.48879	0.834	0	0
KIT_duct_cell	ATP6V1B1	0	2.47423	0.841	0.002	0
KIT_duct_cell	C19orf33	0	2.47131	0.8	0.015	0
KIT_duct_cell	SDC4	0	2.46299	0.855	0.023	0
KIT_duct_cell	DMRT2	0	2.44757	0.779	0	0
KIT_duct_cell	S100A2	0	2.41888	0.669	0.009	0
KIT_duct_cell	ST14	0	2.36482	0.903	0.029	0
KIT_duct_cell	CLDN3	0	2.34725	0.841	0.021	0
KIT_duct_cell	ELF3	0	2.32604	0.855	0.022	0
KIT_duct_cell	RCAN2	0	2.31967	0.869	0.014	0
KIT_duct_cell	FAM13C	0	2.28656	0.841	0.003	0
KIT_duct_cell	SOX9	0	2.24322	0.786	0.025	0
KIT_duct_cell	MYO6	0	2.23455	0.876	0.048	0
KIT_duct_cell	H1F0	0	2.21369	0.786	0.042	0
KIT_duct_cell	PKP2	0	2.2086	0.814	0.019	0
KIT_duct_cell	TFF3	0	2.19879	0.917	0.044	0
KIT_duct_cell	MGST1	0	2.18675	0.759	0.05	0
KIT_duct_cell	FAM162B	0	2.14853	0.71	0	0
KIT_duct_cell	SORBS2	0	2.12816	0.786	0.019	0
KIT_duct_cell	CA12	0	2.11857	0.738	0.008	0
KIT_duct_cell	RASD1	0	2.11082	0.655	0.021	0
KIT_duct_cell	NEDD4L	0	2.10187	0.828	0.029	0
KIT_duct_cell	JUP	0	2.08785	0.8	0.042	0
KIT_duct_cell	TMEM61	0	2.0787	0.814	0.006	0
KIT_duct_cell	PDE1C	0	2.06132	0.766	0	0
KIT_duct_cell	FMO2	0	2.02909	0.49	0.004	0
KIT_duct_cell	WLS	0	2.00945	0.745	0.012	0
KIT_duct_cell	TM4SF1	0	1.98463	0.655	0.019	0
KIT_duct_cell	LINC01187	0	1.984	0.655	0	0
KIT_duct_cell	PFN2	0	1.94722	0.821	0.023	0
KIT_duct_cell	KRT15	0	1.92938	0.497	0.007	0
KIT_duct_cell	NGFR	0	1.89536	0.738	0.006	0
KIT_duct_cell	SPINT1	0	1.89124	0.766	0.037	0
KIT_duct_cell	SDC2	0	1.87742	0.724	0.004	0
KIT_duct_cell	PLPP2	0	1.8732	0.752	0.032	0
KIT_duct_cell	DSC2	0	1.85322	0.697	0.026	0
KIT_duct_cell	BIK	0	1.82362	0.683	0.029	0
KIT_duct_cell	CLNK	0	1.82023	0.745	0.003	0
KIT_duct_cell	DGKI	0	1.81524	0.697	0	0
KIT_duct_cell	MLPH	0	1.81044	0.752	0.022	0
KIT_duct_cell	EFHD1	0	1.80624	0.683	0.003	0
KIT_duct_cell	PITX1	0	1.80099	0.793	0.024	0
KIT_duct_cell	PLLP	0	1.7997	0.724	0.016	0
KIT_duct_cell	FAM114A1	0	1.79734	0.766	0.031	0
KIT_duct_cell	RERG	0	1.77008	0.752	0.004	0
KIT_duct_cell	EHF	0	1.76456	0.745	0.028	0
KIT_duct_cell	LMO7	0	1.76304	0.731	0.045	0
KIT_duct_cell	TFPI	0	1.76143	0.683	0.003	0
KIT_duct_cell	KIT	0	1.75908	0.71	0.008	0
KIT_duct_cell	SCNN1A	0	1.72798	0.69	0.017	0
KIT_duct_cell	CALD1	0	1.68459	0.607	0.008	0
KIT_duct_cell	TUBB6	0	1.67405	0.676	0.023	0
KIT_duct_cell	HSD11B2	0	1.66001	0.655	0.004	0
KIT_duct_cell	SLC29A1	0	1.64616	0.71	0.023	0
KIT_duct_cell	BSND	0	1.644	0.655	0	0
KIT_duct_cell	FXYD3	0	1.64253	0.724	0.03	0
KIT_duct_cell	ITGB4	0	1.62452	0.641	0.02	0
KIT_duct_cell	COL21A1	0	1.60144	0.6	0.002	0
KIT_duct_cell	TMEM51	0	1.59883	0.669	0.005	0
KIT_duct_cell	MUC1	0	1.58105	0.669	0.013	0
KIT_duct_cell	GNG11	0	1.57501	0.517	0.004	0
KIT_duct_cell	SLC9A2	0	1.56812	0.6	0.003	0
KIT_duct_cell	MEIS2	0	1.56657	0.6	0.012	0
KIT_duct_cell	DDR1	0	1.53675	0.703	0.026	0
KIT_duct_cell	CXADR	0	1.52876	0.628	0.015	0
KIT_duct_cell	FOLR1	0	1.51296	0.634	0.019	0
KIT_duct_cell	CLDN1	0	1.51109	0.6	0.004	0
KIT_duct_cell	NCKAP5	0	1.51024	0.552	0.002	0
KIT_duct_cell	ANK2	0	1.50442	0.559	0	0
KIT_duct_cell	GMPR	0	1.49886	0.614	0.018	0
KIT_duct_cell	MTUS1	0	1.49288	0.607	0.028	0
KIT_duct_cell	SERINC2	0	1.49053	0.669	0.033	0
KIT_duct_cell	ATP6V0A4	0	1.4751	0.6	0.002	0
KIT_duct_cell	KIAA1522	0	1.47267	0.545	0.02	0
KIT_duct_cell	ANKRD9	0	1.47212	0.669	0.033	0
KIT_duct_cell	FAM3B	0	1.46654	0.676	0.015	0
KIT_duct_cell	NFIB	0	1.45474	0.6	0.025	0
KIT_duct_cell	CDC42EP1	0	1.43662	0.6	0.023	0
KIT_duct_cell	TRIM29	0	1.43511	0.6	0.01	0
KIT_duct_cell	PDLIM4	0	1.40415	0.607	0.017	0
KIT_duct_cell	GPRC5B	0	1.39943	0.572	0.006	0
KIT_duct_cell	TMEM265	0	1.3926	0.607	0.012	0
KIT_duct_cell	SMIM22	0	1.38496	0.586	0.024	0
KIT_duct_cell	CDH1	0	1.37893	0.586	0.018	0
KIT_duct_cell	SHROOM3	0	1.37315	0.614	0.013	0
KIT_duct_cell	MFSD6L	0	1.34369	0.531	0.005	0
KIT_duct_cell	FUT2	0	1.34238	0.545	0.019	0
KIT_duct_cell	ADIRF	0	1.33218	0.469	0.014	0
KIT_duct_cell	KRTCAP3	0	1.33096	0.628	0.028	0
KIT_duct_cell	NEBL	0	1.32851	0.545	0.01	0
KIT_duct_cell	EGFR	0	1.31063	0.572	0.012	0
KIT_duct_cell	ATP6V0D2	0	1.29331	0.552	0	0
KIT_duct_cell	B4GALNT2	0	1.28118	0.441	0.001	0
KIT_duct_cell	NEURL1	0	1.27711	0.572	0.012	0
KIT_duct_cell	TRIM2	0	1.27456	0.572	0.016	0
KIT_duct_cell	RAB25	0	1.26545	0.51	0.021	0
KIT_duct_cell	AHNAK2	0	1.26268	0.469	0.003	0
KIT_duct_cell	PTPRG	0	1.26213	0.524	0.004	0
KIT_duct_cell	KCNMA1	0	1.25017	0.572	0.013	0
KIT_duct_cell	PTPRF	0	1.24702	0.462	0.018	0
KIT_duct_cell	IRF6	0	1.23797	0.559	0.015	0
KIT_duct_cell	TJP1	0	1.23778	0.607	0.017	0
KIT_duct_cell	FMO1	0	1.23149	0.441	0.001	0
KIT_duct_cell	ALKAL1	0	1.22656	0.441	0	0
KIT_duct_cell	MPZL2	0	1.22613	0.559	0.017	0
KIT_duct_cell	PBX1	0	1.22377	0.476	0.014	0
KIT_duct_cell	SELENOP	0	1.21625	0.552	0.024	0
KIT_duct_cell	PXDC1	0	1.21295	0.538	0.016	0
KIT_duct_cell	FNBP1L	0	1.19574	0.552	0.021	0
KIT_duct_cell	STXBP6	0	1.19427	0.434	0.005	0
KIT_duct_cell	NTN4	0	1.1922	0.566	0.014	0
KIT_duct_cell	MYH14	0	1.18795	0.462	0.012	0
KIT_duct_cell	EFNA1	0	1.17825	0.497	0.016	0
KIT_duct_cell	BAIAP2L1	0	1.1781	0.483	0.009	0
KIT_duct_cell	CLDN8	0	1.1767	0.441	0.006	0
KIT_duct_cell	MACC1	0	1.17618	0.352	0.008	0
KIT_duct_cell	PPL	0	1.15536	0.462	0.008	0
KIT_duct_cell	ID4	0	1.14957	0.51	0.012	0
KIT_duct_cell	SH2D4A	0	1.14535	0.462	0.014	0
KIT_duct_cell	TACC2	0	1.14329	0.503	0.014	0
KIT_duct_cell	SEPTIN10	0	1.14324	0.503	0.016	0
KIT_duct_cell	SCUBE2	0	1.14287	0.428	0.001	0
KIT_duct_cell	UNC5B-AS1	0	1.14199	0.393	0.001	0
KIT_duct_cell	EFNB2	0	1.13416	0.414	0.01	0
KIT_duct_cell	ITGB8	0	1.13297	0.386	0.011	0
KIT_duct_cell	PROM1	0	1.13238	0.497	0.019	0
KIT_duct_cell	EPB41L4B	0	1.13136	0.517	0.003	0
KIT_duct_cell	KIAA1217	0	1.12165	0.469	0.016	0
KIT_duct_cell	TMEM54	0	1.11767	0.503	0.016	0
KIT_duct_cell	AP1M2	0	1.10534	0.531	0.016	0
KIT_duct_cell	CLDN23	0	1.10042	0.434	0.006	0
KIT_duct_cell	ARHGEF28	0	1.09341	0.434	0.014	0
KIT_duct_cell	SDCBP2	0	1.08033	0.448	0.01	0
KIT_duct_cell	SMIM5	0	1.0673	0.476	0.001	0
KIT_duct_cell	OMD	0	1.06373	0.29	0.001	0
KIT_duct_cell	PRSS22	0	1.04038	0.428	0.011	0
KIT_duct_cell	FOXI2	0	1.03555	0.366	0	0
KIT_duct_cell	TMPRSS13	0	1.02975	0.421	0.004	0
KIT_duct_cell	CGNL1	0	1.0197	0.441	0.015	0
KIT_duct_cell	ST5	0	1.01566	0.469	0.009	0
KIT_duct_cell	RBPMS	0	1.01541	0.49	0.016	0
KIT_duct_cell	ZBTB7C	0	1.01536	0.448	0.008	0
KIT_duct_cell	KLHL23	0	1.01095	0.414	0.005	0
KIT_duct_cell	ARSJ	0	1.01088	0.345	0.006	0
KIT_duct_cell	MALL	0	0.986252	0.4	0.001	0
KIT_duct_cell	TMPRSS3	0	0.97803	0.421	0.004	0
KIT_duct_cell	RBMS3	0	0.970036	0.359	0.004	0
KIT_duct_cell	HCAR2	0	0.96676	0.372	0.004	0
KIT_duct_cell	SERTAD4	0	0.950785	0.4	0.009	0
KIT_duct_cell	WDR72	0	0.935381	0.393	0.002	0
KIT_duct_cell	KLK1	0	0.926577	0.303	0.005	0
KIT_duct_cell	SEMA3C	0	0.920223	0.379	0.008	0
KIT_duct_cell	KHDRBS3	0	0.916533	0.386	0.008	0
KIT_duct_cell	APBB2	0	0.909023	0.345	0.006	0
KIT_duct_cell	TFAP2A	0	0.908551	0.359	0.01	0
KIT_duct_cell	EYA2	0	0.907878	0.386	0.006	0
KIT_duct_cell	GPX3	0	0.899219	0.372	0.004	0
KIT_duct_cell	FRK	0	0.899019	0.372	0.006	0
KIT_duct_cell	CCDC68	0	0.898569	0.352	0.002	0
KIT_duct_cell	RHPN2	0	0.890798	0.393	0.008	0
KIT_duct_cell	PRR15L	0	0.888214	0.386	0.012	0
KIT_duct_cell	MAL2	0	0.887451	0.414	0.015	0
KIT_duct_cell	LTBP2	0	0.878167	0.345	0.003	0
KIT_duct_cell	EFEMP1	0	0.869885	0.324	0.003	0
KIT_duct_cell	WWTR1	0	0.869187	0.379	0.012	0
KIT_duct_cell	MAB21L3	0	0.861409	0.352	0	0
KIT_duct_cell	RASSF6	0	0.854759	0.359	0.009	0
KIT_duct_cell	FAT3	0	0.852068	0.29	0	0
KIT_duct_cell	MAOB	0	0.847263	0.359	0.005	0
KIT_duct_cell	KAZN	0	0.839061	0.317	0.005	0
KIT_duct_cell	TMEM211	0	0.830539	0.366	0.007	0
KIT_duct_cell	ADGRG6	0	0.807759	0.303	0.004	0
KIT_duct_cell	PTK7	0	0.804994	0.324	0.007	0
KIT_duct_cell	AC103957.2	0	0.799946	0.276	0.001	0
KIT_duct_cell	SLC6A9	0	0.786052	0.303	0.002	0
KIT_duct_cell	SERTAD4-AS1	0	0.784241	0.303	0.008	0
KIT_duct_cell	TNFRSF21	0	0.769734	0.352	0.01	0
KIT_duct_cell	OCLN	0	0.767182	0.345	0.009	0
KIT_duct_cell	SIX1	0	0.755185	0.324	0.005	0
KIT_duct_cell	MYO1B	0	0.754777	0.283	0.006	0
KIT_duct_cell	LAMA4	0	0.747785	0.324	0	0
KIT_duct_cell	TMEM171	0	0.747444	0.255	0.004	0
KIT_duct_cell	SYT17	0	0.735969	0.324	0.004	0
KIT_duct_cell	FAM92A	0	0.729044	0.276	0.005	0
KIT_duct_cell	LRGUK	0	0.728031	0.31	0.001	0
KIT_duct_cell	CAV2	0	0.708947	0.345	0.009	0
KIT_duct_cell	FAM131C	0	0.705676	0.283	0.001	0
KIT_duct_cell	PKP3	0	0.704352	0.317	0.008	0
KIT_duct_cell	NAV2	0	0.698049	0.297	0.003	0
KIT_duct_cell	KANK2	0	0.689721	0.29	0.002	0
KIT_duct_cell	KCNK5	0	0.688357	0.262	0.004	0
KIT_duct_cell	TFPI2	0	0.673055	0.255	0.001	0
KIT_duct_cell	C11orf16	0	0.67246	0.29	0	0
KIT_duct_cell	PACRG	0	0.66225	0.255	0.002	0
KIT_duct_cell	RAI2	0	0.644779	0.303	0.002	0
KIT_duct_cell	SLC35F3	0	0.567921	0.255	0.004	0
Naive_B	TCL1A	0	3.71607	0.846	0.003	0
Naive_B	CD79A	0	3.68261	0.987	0.068	0
Naive_B	MS4A1	0	3.47847	0.969	0.044	0
Naive_B	CD74	0	3.47677	0.998	0.831	0
Naive_B	HLA-DRA	0	3.43172	0.993	0.276	0
Naive_B	LINC00926	0	2.73288	0.822	0.019	0
Naive_B	HLA-DQB1	0	2.72014	0.946	0.224	0
Naive_B	HLA-DRB5	0	2.59245	0.97	0.405	0
Naive_B	CD79B	0	2.56418	0.85	0.097	0
Naive_B	FCER2	0	2.54398	0.737	0.011	0
Naive_B	AFF3	0	2.53731	0.79	0.03	0
Naive_B	YBX3	0	2.50409	0.777	0.161	0
Naive_B	BANK1	0	2.47052	0.8	0.032	0
Naive_B	CD37	0	2.46944	0.994	0.818	0
Naive_B	HLA-DPB1	0	2.37104	0.986	0.49	0
Naive_B	NIBAN3	0	2.3215	0.729	0.012	0
Naive_B	P2RX5	0	2.24035	0.703	0.072	0
Naive_B	HLA-DPA1	0	2.23237	0.982	0.483	0
Naive_B	RALGPS2	0	2.20162	0.727	0.07	0
Naive_B	HLA-DQA1	0	2.18684	0.877	0.194	0
Naive_B	HVCN1	0	2.16968	0.708	0.079	0
Naive_B	HLA-DRB1	0	2.12853	0.971	0.422	0
Naive_B	IGHD	0	2.099	0.647	0.005	0
Naive_B	HLA-DQA2	0	2.02549	0.714	0.116	0
Naive_B	IRF8	0	1.98534	0.667	0.067	0
Naive_B	BACH2	0	1.93075	0.679	0.121	0
Naive_B	RNASE6	0	1.92233	0.55	0.058	0
Naive_B	HLA-DMA	0	1.91863	0.79	0.184	0
Naive_B	IGHM	0	1.9042	0.874	0.026	0
Naive_B	FCRL1	0	1.88627	0.598	0.013	0
Naive_B	HLA-DMB	0	1.85617	0.693	0.09	0
Naive_B	VPREB3	0	1.7697	0.484	0.009	0
Naive_B	MEF2C	0	1.76179	0.617	0.084	0
Naive_B	PLPP5	0	1.73778	0.591	0.113	0
Naive_B	FCRLA	0	1.71978	0.496	0.023	0
Naive_B	IL4R	0	1.68699	0.559	0.135	0
Naive_B	NCF1	0	1.67992	0.806	0.205	0
Naive_B	2023-03-01	0	1.61736	0.572	0.069	0
[truncated: 2,462 more rows]
